# Supplementary material for: Coordinated lignocellulolysis: topological analysis reveals coordinated lignocellulolysis in Klebsiella–Enterobacter-mediated rice straw degradation via surface delignification and cellulose crystallinity modulation
Source: Access Microbiol. 2026 May 12;8(5):001097.v3. doi: 10.1099/acmi.0.001097.v3 (PMC13166171; doi:10.1099/acmi.0.001097.v3)
Supplement: Uncited Supplementary Material 1. [file acmi-8-01097-s001.xlsx]

## Sheet: CMC SEM (BD)
CMC prior to degradation by E.chuandaensis

## Sheet: CMC SEM (AD)
CMC prior after degradation by E.chuandaensis

## Sheet: SEM-EDAX (CMC) (BD)
This sheet contains SEM-EDX analysis of CMC prior to biodegradation by E. chuandaensis

## Sheet: SEM-EDAX (CMC) (AD)
This sheet contains SEM-EDX analysis of CMC after biodegradation by E. chuandaensis

## Sheet: SEM-Lignin (BD)
This sheet contains SEM images of lignin prior to biodegradation by K. variicola

## Sheet: SEM-Lignin (AD)
This sheet contains SEM images of lignin after biodegradation by K. variicola

## Sheet: SEM-EDAX lignin (BD)
This sheet contains the SEM-EDAX analysis data prior to lignin biodegradation by K. variicola

## Sheet: SEM-EDAX Lignin (AD)
This sheet contains the SEM-EDAX analysis after biodegradation by K. variicola

## Sheet: XRD analysis (t=0)
#twotheta	yobs	ycal	bkg	diff
10	111	129	129	-18.3
10	123	129	129	-6.36
10	100	129	129	-29.4
10.1	135	129	129	5.51
10.1	116	130	129	-13.6
10.1	114	130	129	-15.6
10.1	120	130	129	-9.67
10.1	125	130	129	-4.73
10.2	125	130	129	-4.79
10.2	137	130	130	7.15
10.2	136	130	130	6.09
10.2	119	130	130	-11
10.2	145	130	130	15
10.3	125	130	130	-5.09
10.3	121	130	130	-9.15
10.3	120	130	130	-10.2
10.3	141	130	130	10.7
10.3	146	130	130	15.7
10.4	109	130	130	-21.4
10.4	113	130	130	-17.4
10.4	134	131	130	3.5
10.4	120	131	130	-10.6
10.4	124	131	130	-6.62
10.5	108	131	130	-22.7
10.5	118	131	130	-12.7
10.5	124	131	130	-6.79
10.5	130	131	130	-0.84
10.5	118	131	131	-12.9
10.6	106	131	131	-25
10.6	144	131	131	13
10.6	115	131	131	-16.1
10.6	123	131	131	-8.12
10.6	127	131	131	-4.18
10.7	124	131	131	-7.23
10.7	134	131	131	2.71
10.7	119	131	131	-12.3
10.7	121	131	131	-10.4
10.7	121	131	131	-10.5
10.8	120	132	131	-11.5
10.8	140	132	131	8.44
10.8	124	132	131	-7.61
10.8	134	132	131	2.33
10.8	116	132	131	-15.7
10.9	122	132	131	-9.77
10.9	124	132	131	-7.83
10.9	123	132	131	-8.88
10.9	132	132	132	0.07
10.9	136	132	132	4.02
11	120	132	132	-12
11	139	132	132	6.91
11	126	132	132	-6.14
11	129	132	132	-3.19
11	126	132	132	-6.24
11.1	134	132	132	1.71
11.1	140	132	132	7.66
11.1	152	132	132	19.6
11.1	129	132	132	-3.44
11.1	143	132	132	10.5
11.2	129	133	132	-3.54
11.2	102	133	132	-30.6
11.2	143	133	132	10.4
11.2	139	133	132	6.31
11.2	110	133	132	-22.7
11.3	117	133	132	-15.8
11.3	125	133	132	-7.84
11.3	135	133	132	2.11
11.3	135	133	133	2.06
11.3	114	133	133	-19
11.4	131	133	133	-2.03
11.4	122	133	133	-11.1
11.4	139	133	133	5.87
11.4	134	133	133	0.83
11.4	150	133	133	16.8
11.5	124	133	133	-9.27
11.5	121	133	133	-12.3
11.5	144	133	133	10.6
11.5	129	133	133	-4.41
11.5	122	133	133	-11.5
11.6	153	134	133	19.5
11.6	118	134	133	-15.5
11.6	119	134	133	-14.6
11.6	121	134	133	-12.6
11.6	138	134	133	4.32
11.7	116	134	133	-17.7
11.7	137	134	133	3.23
11.7	117	134	133	-16.8
11.7	129	134	133	-4.86
11.7	136	134	133	2.1
11.8	123	134	133	-10.9
11.8	148	134	134	14
11.8	140	134	134	5.97
11.8	122	134	134	-12.1
11.8	143	134	134	8.88
11.9	122	134	134	-12.2
11.9	140	134	134	5.8
11.9	131	134	134	-3.25
11.9	126	134	134	-8.29
11.9	150	134	134	15.7
12	158	134	134	23.6
12	142	134	134	7.59
12	136	134	134	1.55
12	124	135	134	-10.5
12	123	135	134	-11.5
12.1	155	135	134	20.4
12.1	125	135	134	-9.62
12.1	134	135	134	-0.66
12.1	148	135	134	13.3
12.1	133	135	134	-1.74
12.2	126	135	134	-8.78
12.2	120	135	134	-14.8
12.2	111	135	134	-23.9
12.2	141	135	134	6.1
12.2	146	135	134	11.1
12.3	147	135	134	12
12.3	143	135	135	7.99
12.3	152	135	135	17
12.3	119	135	135	-16.1
12.3	130	135	135	-5.13
12.4	148	135	135	12.8
12.4	149	135	135	13.8
12.4	142	135	135	6.76
12.4	135	135	135	-0.28
12.4	150	135	135	14.7
12.5	136	135	135	0.64
12.5	120	135	135	-15.4
12.5	140	135	135	4.57
12.5	138	135	135	2.53
12.5	157	136	135	21.5
12.6	145	136	135	9.46
12.6	144	136	135	8.43
12.6	138	136	135	2.39
12.6	156	136	135	20.4
12.6	154	136	135	18.3
12.7	128	136	135	-7.72
12.7	149	136	135	13.3
12.7	122	136	135	-13.8
12.7	129	136	135	-6.82
12.7	145	136	135	9.14
12.8	134	136	135	-1.89
12.8	144	136	135	8.07
12.8	138	136	135	2.04
12.8	150	136	135	14
12.8	130	136	135	-6.03
12.9	151	136	135	14.9
12.9	155	136	136	18.9
12.9	140	136	136	3.87
12.9	130	136	136	-6.16
12.9	159	136	136	22.8
13	134	136	136	-2.23
13	163	136	136	26.7
13	138	136	136	1.71
13	150	136	136	13.7
13	121	136	136	-15.4
13.1	137	136	136	0.61
13.1	137	136	136	0.58
13.1	158	136	136	21.6
13.1	149	136	136	12.5
13.1	138	137	136	1.48
13.2	132	137	136	-4.55
13.2	140	137	136	3.42
13.2	141	137	136	4.39
13.2	132	137	136	-4.64
13.2	139	137	136	2.33
13.3	126	137	136	-10.7
13.3	144	137	136	7.27
13.3	162	137	136	25.2
13.3	146	137	136	9.21
13.3	133	137	136	-3.82
13.4	157	137	136	20.2
13.4	142	137	136	5.12
13.4	132	137	136	-4.91
13.4	120	137	136	-16.9
13.4	153	137	136	16
13.5	137	137	136	0
13.5	155	137	136	18
13.5	133	137	136	-4.06
13.5	158	137	136	20.9
13.5	125	137	136	-12.1
13.6	138	137	136	0.85
13.6	162	137	136	24.8
13.6	162	137	136	24.8
13.6	144	137	137	6.77
13.6	150	137	137	12.7
13.7	149	137	137	11.7
13.7	135	137	137	-2.32
13.7	148	137	137	10.7
13.7	132	137	137	-5.37
13.7	126	137	137	-11.4
13.8	144	137	137	6.57
13.8	133	137	137	-4.45
13.8	150	137	137	12.5
13.8	130	138	137	-7.51
13.8	156	138	137	18.5
13.9	142	138	137	4.44
13.9	121	138	137	-16.6
13.9	141	138	137	3.38
13.9	150	138	137	12.4
13.9	139	138	137	1.33
14	130	138	137	-7.7
14	158	138	137	20.3
14	149	138	137	11.3
14	124	138	137	-13.8
14	155	138	137	17.2
14.1	150	138	137	12.2
14.1	141	138	137	3.14
14.1	140	138	137	2.11
14.1	142	138	137	4.09
14.1	139	138	137	1.06
14.2	139	138	137	1.03
14.2	158	138	137	20
14.2	141	138	137	2.98
14.2	139	138	137	0.95
14.2	142	138	137	3.93
14.3	131	138	137	-7.1
14.3	145	138	137	6.87
14.3	126	138	137	-12.2
14.3	127	138	137	-11.2
14.3	145	138	137	6.8
14.4	157	138	137	18.8
14.4	163	138	137	24.7
14.4	132	138	137	-6.28
14.4	155	138	137	16.7
14.4	134	138	137	-4.34
14.5	132	138	137	-6.36
14.5	148	138	137	9.61
14.5	133	138	137	-5.42
14.5	154	138	137	15.6
14.5	128	138	137	-10.5
14.6	127	139	137	-11.5
14.6	127	139	137	-11.5
14.6	133	139	137	-5.55
14.6	136	139	137	-2.58
14.6	126	139	137	-12.6
14.7	149	139	137	10.4
14.7	126	139	137	-12.7
14.7	139	139	137	0.31
14.7	150	139	137	11.3
14.7	152	139	138	13.3
14.8	139	139	138	0.23
14.8	148	139	138	9.2
14.8	144	139	138	5.17
14.8	131	139	138	-7.86
14.8	139	139	138	0.12
14.9	157	139	138	18.1
14.9	138	139	138	-0.94
14.9	153	139	138	14
14.9	151	139	138	12
14.9	141	139	138	1.97
15	157	139	138	17.9
15	114	139	138	-25.1
15	131	139	138	-8.12
15	140	139	138	0.85
15	143	139	138	3.82
15.1	118	139	138	-21.2
15.1	126	139	138	-13.2
15.1	160	139	138	20.7
15.1	139	139	138	-0.3
15.1	122	139	138	-17.3
15.2	133	139	138	-6.37
15.2	144	139	138	4.6
15.2	153	139	138	13.6
15.2	159	139	138	19.5
15.2	141	140	138	1.5
15.3	132	140	138	-7.53
15.3	153	140	138	13.4
15.3	159	140	138	19.4
15.3	165	140	138	25.4
15.3	108	140	138	-31.7
15.4	143	140	138	3.3
15.4	154	140	138	14.3
15.4	154	140	138	14.2
15.4	154	140	138	14.2
15.4	126	140	138	-13.9
15.5	148	140	138	8.11
15.5	150	140	138	10.1
15.5	153	140	138	13
15.5	159	140	138	19
15.5	131	140	138	-9.04
15.6	149	140	138	8.92
15.6	161	140	138	20.9
15.6	147	140	138	6.84
15.6	136	140	138	-4.2
15.6	158	140	138	17.8
15.7	136	140	138	-4.29
15.7	129	140	138	-11.3
15.7	129	140	138	-11.4
15.7	159	140	138	18.6
15.7	141	140	138	0.54
15.8	132	141	138	-8.51
15.8	142	141	138	1.45
15.8	131	141	138	-9.6
15.8	151	141	138	10.4
15.8	135	141	138	-5.69
15.9	141	141	138	0.26
15.9	177	141	138	36.2
15.9	145	141	138	4.16
15.9	136	141	138	-4.89
15.9	170	141	138	29.1
16	144	141	138	3
16	156	141	138	15
16	140	141	138	-1.1
16	140	141	138	-1.16
16	164	141	138	22.8
16.1	155	141	138	13.7
16.1	148	141	138	6.67
16.1	163	141	138	21.6
16.1	157	141	138	15.6
16.1	151	142	138	9.5
16.2	150	142	138	8.44
16.2	151	142	138	9.38
16.2	155	142	138	13.3
16.2	135	142	138	-6.75
16.2	157	142	138	15.2
16.3	153	142	138	11.1
16.3	129	142	138	-12.9
16.3	164	142	138	22
16.3	120	142	138	-22.1
16.3	150	142	138	7.85
16.4	147	142	138	4.78
16.4	154	142	138	11.7
16.4	153	142	138	10.6
16.4	160	142	138	17.6
16.4	151	143	138	8.49
16.5	154	143	138	11.4
16.5	139	143	138	-3.66
16.5	156	143	138	13.3
16.5	130	143	138	-12.8
16.5	166	143	138	23.1
16.6	130	143	138	-13
16.6	156	143	138	12.9
16.6	147	143	138	3.86
16.6	146	143	138	2.77
16.6	145	143	138	1.68
16.7	166	143	138	22.6
16.7	159	143	138	15.5
16.7	134	144	138	-9.58
16.7	152	144	138	8.33
16.7	181	144	138	37.2
16.8	156	144	138	12.1
16.8	133	144	138	-11
16.8	150	144	138	5.95
16.8	156	144	138	11.9
16.8	145	144	138	0.75
16.9	165	144	138	20.7
16.9	143	144	138	-1.45
16.9	154	145	138	9.44
16.9	152	145	138	7.34
16.9	138	145	138	-6.77
17	142	145	138	-2.88
17	171	145	138	26
17	160	145	138	14.9
17	142	145	138	-3.21
17	139	145	138	-6.32
17.1	136	145	138	-9.44
17.1	150	146	138	4.44
17.1	150	146	138	4.32
17.1	156	146	138	10.2
17.1	127	146	138	-18.9
17.2	143	146	138	-3.04
17.2	154	146	138	7.83
17.2	124	146	138	-22.3
17.2	140	146	138	-6.43
17.2	139	147	138	-7.56
17.3	176	147	138	29.3
17.3	149	147	138	2.18
17.3	173	147	138	26
17.3	170	147	138	22.9
17.3	149	147	138	1.77
17.4	149	147	138	1.63
17.4	142	148	138	-5.52
17.4	133	148	138	-14.7
17.4	136	148	138	-11.8
17.4	141	148	138	-6.95
17.5	143	148	138	-5.1
17.5	154	148	138	5.75
17.5	147	148	138	-1.41
17.5	133	149	138	-15.6
17.5	145	149	138	-3.72
17.6	151	149	138	2.12
17.6	138	149	138	-11
17.6	173	149	138	23.8
17.6	150	149	138	0.64
17.6	132	150	138	-17.5
17.7	162	150	138	12.3
17.7	167	150	138	17.1
17.7	171	150	138	21
17.7	146	150	138	-4.21
17.7	162	150	137	11.6
17.8	159	151	137	8.44
17.8	141	151	137	-9.74
17.8	161	151	137	10.1
17.8	159	151	137	7.9
17.8	167	151	137	15.7
17.9	175	151	137	23.5
17.9	173	152	137	21.3
17.9	143	152	137	-8.85
17.9	170	152	137	18
17.9	150	152	137	-2.23
18	161	152	137	8.58
18	168	153	137	15.4
18	158	153	137	5.18
18	141	153	137	-12
18	151	153	137	-2.22
18.1	160	153	137	6.57
18.1	158	154	137	4.37
18.1	155	154	137	1.16
18.1	148	154	137	-6.05
18.1	163	154	137	8.74
18.2	195	154	137	40.5
18.2	177	155	137	22.3
18.2	162	155	137	7.1
18.2	170	155	137	14.9
18.2	171	155	137	15.7
18.3	171	156	137	15.4
18.3	176	156	137	20.2
18.3	185	156	137	29
18.3	178	156	137	21.8
18.3	157	156	137	0.54
18.4	166	157	137	9.31
18.4	167	157	137	10.1
18.4	174	157	137	16.8
18.4	161	157	137	3.61
18.4	156	158	137	-1.63
18.5	144	158	137	-13.9
18.5	170	158	137	11.9
18.5	148	158	137	-10.4
18.5	161	159	137	2.41
18.5	170	159	137	11.2
18.6	167	159	137	7.92
18.6	156	159	137	-3.32
18.6	180	160	137	20.4
18.6	195	160	137	35.2
18.6	175	160	137	14.9
18.7	158	160	137	-2.32
18.7	160	161	137	-0.58
18.7	166	161	137	5.17
18.7	145	161	137	-16.1
18.7	168	161	137	6.66
18.8	149	162	137	-12.6
18.8	174	162	137	12.1
18.8	181	162	137	18.9
18.8	155	162	137	-7.38
18.8	160	163	137	-2.64
18.9	163	163	137	0.09
18.9	161	163	137	-2.17
18.9	160	163	137	-3.44
18.9	155	164	137	-8.7
18.9	177	164	137	13
19	161	164	136	-3.24
19	187	165	136	22.5
19	187	165	136	22.2
19	179	165	136	14
19	195	165	136	29.7
19.1	164	166	136	-1.59
19.1	147	166	136	-18.9
19.1	163	166	136	-3.14
19.1	150	166	136	-16.4
19.1	169	167	136	2.32
19.2	167	167	136	0.04
19.2	163	167	136	-4.23
19.2	162	168	136	-5.51
19.2	183	168	136	15.2
19.2	161	168	136	-7.06
19.3	156	168	136	-12.3
19.3	152	169	136	-16.6
19.3	175	169	136	6.11
19.3	157	169	136	-12.2
19.3	160	169	136	-9.44
19.4	168	170	136	-1.72
19.4	173	170	136	3.01
19.4	174	170	136	3.73
19.4	201	171	136	30.5
19.4	180	171	136	9.18
19.5	172	171	136	0.9
19.5	163	171	136	-8.37
19.5	184	172	136	12.4
19.5	166	172	136	-5.92
19.5	166	172	136	-6.2
19.6	186	172	136	13.5
19.6	156	173	136	-16.7
19.6	192	173	136	19
19.6	200	173	136	26.7
19.6	178	174	136	4.44
19.7	189	174	136	15.2
19.7	150	174	136	-24.1
19.7	150	174	136	-24.4
19.7	169	175	136	-5.63
19.7	185	175	136	10.1
19.8	158	175	136	-17.2
19.8	185	175	136	9.57
19.8	189	176	135	13.3
19.8	194	176	135	18.1
19.8	179	176	135	2.79
19.9	190	176	135	13.5
19.9	201	177	135	24.3
19.9	162	177	135	-15
19.9	198	177	135	20.8
19.9	183	177	135	5.51
20	164	178	135	-13.7
20	193	178	135	15
20	176	178	135	-2.24
20	208	178	135	29.5
20	178	179	135	-0.73
20.1	166	179	135	-13
20.1	199	179	135	19.8
20.1	180	179	135	0.55
20.1	181	180	135	1.32
20.1	182	180	135	2.09
20.2	193	180	135	12.9
20.2	163	180	135	-17.4
20.2	181	181	135	0.4
20.2	189	181	135	8.18
20.2	167	181	135	-14
20.3	200	181	135	18.7
20.3	193	181	135	11.5
20.3	206	182	135	24.3
20.3	186	182	135	4.11
20.3	171	182	135	-11.1
20.4	193	182	135	10.7
20.4	189	183	135	6.5
20.4	195	183	135	12.3
20.4	189	183	135	6.1
20.4	196	183	135	12.9
20.5	203	183	135	19.7
20.5	189	183	135	5.54
20.5	190	184	134	6.36
20.5	220	184	134	36.2
20.5	201	184	134	17
20.6	171	184	134	-13.2
20.6	186	184	134	1.67
20.6	178	184	134	-6.49
20.6	194	185	134	9.35
20.6	159	185	134	-25.8
20.7	208	185	134	23
20.7	201	185	134	15.9
20.7	178	185	134	-7.25
20.7	189	185	134	3.61
20.7	195	186	134	9.47
20.8	201	186	134	15.3
20.8	225	186	134	39.2
20.8	177	186	134	-8.91
20.8	183	186	134	-3.03
20.8	215	186	134	28.9
20.9	196	186	134	9.74
20.9	175	186	134	-11.4
20.9	183	186	134	-3.47
20.9	194	187	134	7.43
20.9	183	187	134	-3.66
21	201	187	134	14.3
21	175	187	134	-11.8
21	206	187	134	19.1
21	187	187	134	0.01
21	213	187	134	25.9
21.1	191	187	134	3.88
21.1	196	187	134	8.82
21.1	201	187	133	13.8
21.1	227	187	133	39.7
21.1	174	187	133	-13.3
21.2	209	187	133	21.6
21.2	203	187	133	15.6
21.2	234	187	133	46.6
21.2	211	187	133	23.5
21.2	199	187	133	11.5
21.3	229	188	133	41.5
21.3	208	188	133	20.5
21.3	174	188	133	-13.5
21.3	216	188	133	28.5
21.3	202	188	133	14.5
21.4	202	188	133	14.5
21.4	167	188	133	-20.5
21.4	223	187	133	35.5
21.4	202	187	133	14.6
21.4	172	187	133	-15.4
21.5	190	187	133	2.61
21.5	191	187	133	3.65
21.5	196	187	133	8.69
21.5	191	187	133	3.73
21.5	177	187	133	-10.2
21.6	196	187	133	8.83
21.6	207	187	133	19.9
21.6	197	187	133	9.94
21.6	174	187	133	-13
21.6	188	187	133	1.06
21.7	216	187	132	29.1
21.7	199	187	132	12.2
21.7	188	187	132	1.26
21.7	191	187	132	4.33
21.7	190	187	132	3.41
21.8	182	187	132	-4.51
21.8	195	186	132	8.57
21.8	214	186	132	27.7
21.8	179	186	132	-7.26
21.8	197	186	132	10.8
21.9	193	186	132	6.92
21.9	188	186	132	2.01
21.9	213	186	132	27.1
21.9	187	186	132	1.21
21.9	180	186	132	-5.68
22	196	186	132	10.4
22	184	185	132	-1.47
22	172	185	132	-13.4
22	204	185	132	18.8
22	172	185	132	-13.1
22.1	199	185	132	14
22.1	196	185	132	11.1
22.1	196	185	132	11.2
22.1	189	185	132	4.37
22.1	191	185	132	6.5
22.2	205	184	132	20.6
22.2	199	184	131	14.8
22.2	200	184	131	15.9
22.2	211	184	131	27.1
22.2	165	184	131	-18.8
22.3	180	184	131	-3.66
22.3	199	184	131	15.5
22.3	195	183	131	11.6
22.3	158	183	131	-25.2
22.3	183	183	131	-0.06
22.4	202	183	131	19.1
22.4	192	183	131	9.26
22.4	174	183	131	-8.57
22.4	214	182	131	31.6
22.4	178	182	131	-4.24
22.5	189	182	131	6.93
22.5	176	182	131	-5.9
22.5	204	182	131	22.3
22.5	172	182	131	-9.54
22.5	192	181	131	10.6
22.6	175	181	131	-6.18
22.6	191	181	131	10
22.6	181	181	131	0.19
22.6	183	181	131	2.38
22.6	211	180	131	30.6
22.7	162	180	130	-18.2
22.7	156	180	130	-24
22.7	193	180	130	13.2
22.7	173	180	130	-6.65
22.7	169	179	130	-10.4
22.8	192	179	130	12.8
22.8	188	179	130	8.97
22.8	183	179	130	4.17
22.8	186	179	130	7.38
22.8	189	178	130	10.6
22.9	179	178	130	0.81
22.9	166	178	130	-12
22.9	189	178	130	11.2
22.9	194	178	130	16.5
22.9	186	177	130	8.68
23	178	177	130	0.91
23	197	177	130	20.1
23	170	177	130	-6.64
23	183	176	130	6.59
23	171	176	130	-5.18
23.1	165	176	130	-11
23.1	200	176	130	24.3
23.1	176	175	129	0.52
23.1	204	175	129	28.8
23.1	169	175	129	-6.01
23.2	150	175	129	-24.8
23.2	163	175	129	-11.5
23.2	162	174	129	-12.3
23.2	184	174	129	9.96
23.2	181	174	129	7.21
23.3	181	174	129	7.46
23.3	170	173	129	-3.29
23.3	164	173	129	-9.04
23.3	183	173	129	10.2
23.3	174	173	129	1.46
23.4	200	172	129	27.7
23.4	189	172	129	17
23.4	209	172	129	37.2
23.4	187	172	129	15.5
23.4	174	171	129	2.75
23.5	171	171	129	0.01
23.5	170	171	129	-0.73
23.5	173	170	129	2.53
23.5	161	170	129	-9.21
23.5	167	170	128	-2.94
23.6	177	170	128	7.33
23.6	180	169	128	10.6
23.6	179	169	128	9.86
23.6	165	169	128	-3.87
23.6	149	169	128	-19.6
23.7	174	168	128	5.67
23.7	167	168	128	-1.06
23.7	188	168	128	20.2
23.7	165	168	128	-2.51
23.7	175	167	128	7.76
23.8	167	167	128	0.04
23.8	160	167	128	-6.69
23.8	159	166	128	-7.41
23.8	172	166	128	5.87
23.8	187	166	128	21.1
23.9	193	166	128	27.4
23.9	189	165	128	23.7
23.9	173	165	128	7.98
23.9	187	165	128	22.3
23.9	197	164	127	32.5
24	171	164	127	6.82
24	151	164	127	-12.9
24	183	164	127	19.4
24	182	163	127	18.7
24	153	163	127	-10.1
24.1	173	163	127	10.2
24.1	172	162	127	9.52
24.1	158	162	127	-4.2
24.1	179	162	127	17.1
24.1	158	162	127	-3.63
24.2	167	161	127	5.66
24.2	152	161	127	-9.06
24.2	172	161	127	11.1
24.2	167	161	127	6.38
24.2	136	160	127	-24.3
24.3	177	160	127	16.9
24.3	164	160	127	4.17
24.3	145	160	127	-14.6
24.3	159	159	127	-0.27
24.3	172	159	126	13
24.4	183	159	126	24.3
24.4	171	158	126	12.6
24.4	160	158	126	1.86
24.4	146	158	126	-11.9
24.4	158	158	126	0.42
24.5	136	157	126	-21.3
24.5	175	157	126	18
24.5	163	157	126	6.27
24.5	163	156	126	6.55
24.5	162	156	126	5.83
24.6	149	156	126	-6.89
24.6	160	156	126	4.38
24.6	149	155	126	-6.34
24.6	163	155	126	7.94
24.6	158	155	126	3.22
24.7	147	155	126	-7.5
24.7	138	154	126	-16.2
24.7	154	154	126	0.05
24.7	153	154	126	-0.68
24.7	154	153	125	0.6
24.8	167	153	125	13.9
24.8	170	153	125	17.2
24.8	126	153	125	-26.6
24.8	145	152	125	-7.31
24.8	174	152	125	22
24.9	184	152	125	32.2
24.9	151	152	125	-0.5
24.9	140	151	125	-11.2
24.9	144	151	125	-6.96
24.9	155	151	125	4.3
25	154	150	125	3.57
25	158	150	125	7.83
25	150	150	125	0.1
25	139	150	125	-10.6
25	168	149	125	18.6
25.1	145	149	125	-4.12
25.1	149	149	125	0.14
25.1	160	149	125	11.4
25.1	159	148	124	10.7
25.1	153	148	124	4.91
25.2	141	148	124	-6.84
25.2	160	148	124	12.4
25.2	159	147	124	11.7
25.2	141	147	124	-6.09
25.2	151	147	124	4.16
25.3	151	147	124	4.41
25.3	164	146	124	17.7
25.3	149	146	124	2.89
25.3	132	146	124	-13.9
25.3	143	146	124	-2.63
25.4	179	145	124	33.6
25.4	143	145	124	-2.16
25.4	148	145	124	3.07
25.4	139	145	124	-5.71
25.4	141	144	124	-3.48
25.5	154	144	124	9.74
25.5	144	144	123	-0.04
25.5	149	144	123	5.18
25.5	175	144	123	31.4
25.5	122	143	123	-21.4
25.6	157	143	123	13.8
25.6	176	143	123	33
25.6	136	143	123	-6.85
25.6	152	143	123	9.34
25.6	177	143	123	34.5
25.7	156	142	123	13.7
25.7	137	142	123	-5.14
25.7	155	142	123	13
25.7	141	142	123	-0.81
25.7	167	142	123	25.3
25.8	156	142	123	14.5
25.8	145	141	123	3.62
25.8	168	141	123	26.7
25.8	169	141	123	27.9
25.8	164	141	122	23
25.9	143	141	122	2.05
25.9	183	141	122	42.1
25.9	156	141	122	15.2
25.9	152	141	122	11.2
25.9	133	141	122	-7.78
26	151	141	122	10.2
26	150	141	122	9.17
26	149	141	122	8.1
26	152	141	122	11
26	150	141	122	8.83
26.1	125	141	122	-16.4
26.1	168	142	122	26.3
26.1	150	142	122	7.99
26.1	125	142	122	-17.5
26.1	144	143	122	0.98
26.2	158	144	122	14.3
26.2	150	145	121	5.42
26.2	161	146	121	15.3
26.2	141	147	121	-6.04
26.2	147	149	121	-1.78
26.3	153	151	121	1.98
26.3	171	154	121	17.1
26.3	162	158	121	4.21
26.3	161	163	121	-2.15
26.3	184	171	121	12.5
26.4	206	188	121	18.1
26.4	230	229	121	1.49
26.4	305	331	121	-26.2
26.4	551	552	121	-0.93
26.4	983	920	121	63.1
26.5	1350	1360	121	-10
26.5	1580	1690	121	-111
26.5	1770	1790	121	-15.6
26.5	1900	1780	120	122
26.5	1740	1660	120	75
26.6	1390	1400	120	-16.1
26.6	1060	1100	120	-42.2
26.6	807	832	120	-25
26.6	749	711	120	38.3
26.6	836	850	120	-14.5
26.7	856	825	120	30.9
26.7	573	580	120	-7.17
26.7	468	464	120	3.88
26.7	447	474	120	-27.1
26.7	399	371	120	27.6
26.8	243	247	120	-4.37
26.8	177	177	120	-0.01
26.8	160	153	120	6.62
26.8	170	146	120	23.5
26.8	131	143	120	-12.3
26.9	162	141	119	21
26.9	128	139	119	-11.2
26.9	147	138	119	9.34
26.9	148	136	119	11.6
26.9	147	135	119	11.7
27	145	134	119	10.6
27	123	134	119	-10.6
27	148	133	119	15.2
27	129	132	119	-3.17
27	104	132	119	-27.6
27.1	144	131	119	13
27.1	138	131	119	7.48
27.1	133	130	119	2.95
27.1	127	130	119	-2.61
27.1	132	129	119	2.79
27.2	137	129	119	8.17
27.2	133	128	119	4.54
27.2	143	128	118	14.9
27.2	147	128	118	19.2
27.2	149	127	118	21.5
27.3	141	127	118	13.8
27.3	125	127	118	-1.91
27.3	117	127	118	-9.63
27.3	122	126	118	-4.37
27.3	121	126	118	-5.12
27.4	150	126	118	24.1
27.4	117	126	118	-8.63
27.4	136	125	118	10.6
27.4	125	125	118	-0.18
27.4	127	125	118	2.04
27.5	140	125	118	15.3
27.5	125	125	118	0.47
27.5	117	124	118	-7.33
27.5	140	124	117	15.9
27.5	121	124	117	-2.94
27.6	108	124	117	-15.7
27.6	143	124	117	19.4
27.6	123	123	117	-0.37
27.6	113	123	117	-10.2
27.6	109	123	117	-14
27.7	107	123	117	-15.8
27.7	120	123	117	-2.67
27.7	119	123	117	-3.5
27.7	119	122	117	-3.33
27.7	134	122	117	11.8
27.8	109	122	117	-13
27.8	119	122	117	-2.85
27.8	124	122	117	2.31
27.8	110	122	117	-11.5
27.8	137	121	116	15.6
27.9	99	121	116	-22.2
27.9	127	121	116	5.92
27.9	136	121	116	15.1
27.9	143	121	116	22.2
27.9	107	121	116	-13.6
28	114	120	116	-6.49
28	116	120	116	-4.35
28	124	120	116	3.79
28	128	120	116	7.93
28	122	120	116	2.07
28.1	120	120	116	0.2
28.1	117	120	116	-2.66
28.1	110	120	116	-9.53
28.1	109	119	116	-10.4
28.1	112	119	116	-7.26
28.2	126	119	115	6.87
28.2	115	119	115	-4.01
28.2	123	119	115	4.12
28.2	147	119	115	28.3
28.2	118	119	115	-0.62
28.3	117	118	115	-1.47
28.3	117	118	115	-1.35
28.3	127	118	115	8.77
28.3	121	118	115	2.89
28.3	118	118	115	0.03
28.4	113	118	115	-4.85
28.4	106	118	115	-11.7
28.4	100	118	115	-17.6
28.4	111	118	115	-6.5
28.4	103	117	115	-14.4
28.5	106	117	114	-11.3
28.5	110	117	114	-7.16
28.5	123	117	114	5.96
28.5	126	117	114	9.07
28.5	121	117	114	4.18
28.6	134	117	114	17.3
28.6	116	117	114	-0.6
28.6	98	116	114	-18.5
28.6	106	116	114	-10.4
28.6	133	116	114	16.7
28.7	117	116	114	0.83
28.7	125	116	114	8.94
28.7	137	116	114	21.1
28.7	128	116	114	12.2
28.7	120	116	114	4.26
28.8	118	116	114	2.36
28.8	107	116	113	-8.54
28.8	110	115	113	-5.43
28.8	140	115	113	24.7
28.8	134	115	113	18.8
28.9	113	115	113	-2.13
28.9	108	115	113	-7.03
28.9	127	115	113	12.1
28.9	101	115	113	-13.8
28.9	110	115	113	-4.73
29	102	115	113	-12.6
29	125	115	113	10.5
29	106	114	113	-8.44
29	123	114	113	8.66
29	119	114	113	4.76
29.1	126	114	113	11.9
29.1	111	114	112	-3.05
29.1	106	114	112	-7.96
29.1	106	114	112	-7.86
29.1	108	114	112	-5.77
29.2	101	114	112	-12.7
29.2	115	114	112	1.42
29.2	116	113	112	2.51
29.2	124	113	112	10.6
29.2	122	113	112	8.69
29.3	119	113	112	5.78
29.3	113	113	112	-0.13
29.3	111	113	112	-2.04
29.3	114	113	112	1.05
29.3	116	113	112	3.14
29.4	112	113	112	-0.77
29.4	108	113	112	-4.68
29.4	115	113	111	2.41
29.4	121	113	111	8.5
29.4	105	112	111	-7.41
29.5	96	112	111	-16.3
29.5	101	112	111	-11.2
29.5	107	112	111	-5.15
29.5	129	112	111	16.9
29.5	113	112	111	1.02
29.6	115	112	111	3.11
29.6	97	112	111	-14.8
29.6	107	112	111	-4.72
29.6	96	112	111	-15.6
29.6	118	112	111	6.45
29.7	99	111	111	-12.5
29.7	115	111	111	3.61
29.7	99	111	110	-12.3
29.7	115	111	110	3.78
29.7	108	111	110	-3.14
29.8	123	111	110	12
29.8	104	111	110	-6.97
29.8	119	111	110	8.11
29.8	111	111	110	0.19
29.8	92	111	110	-18.7
29.9	113	111	110	2.43
29.9	100	110	110	-10.5
29.9	110	110	110	-0.38
29.9	106	110	110	-4.3
29.9	111	110	110	0.78
30	118	110	110	7.86
30	108	110	110	-2.06
30	101	110	109	-8.98
30	127	110	109	17.1
30	114	110	109	4.18
30.1	107	110	109	-2.74
30.1	115	110	109	5.33
30.1	117	110	109	7.41
30.1	103	110	109	-6.51
30.1	95	109	109	-14.4
30.2	97	109	109	-12.4
30.2	100	109	109	-9.28
30.2	106	109	109	-3.2
30.2	115	109	109	5.87
30.2	105	109	109	-4.05
30.3	111	109	109	2.03
30.3	95	109	109	-13.9
30.3	101	109	108	-7.82
30.3	109	109	108	0.26
30.3	106	109	108	-2.67
30.4	125	109	108	16.4
30.4	112	109	108	3.48
30.4	110	108	108	1.56
30.4	119	108	108	10.6
30.4	118	108	108	9.71
30.5	109	108	108	0.78
30.5	108	108	108	-0.14
30.5	102	108	108	-6.07
30.5	99	108	108	-8.99
30.5	92	108	108	-15.9
30.6	105	108	108	-2.84
30.6	96	108	107	-11.8
30.6	96	108	107	-11.7
30.6	95	108	107	-12.6
30.6	107	108	107	-0.55
30.7	95	107	107	-12.5
30.7	102	107	107	-5.4
30.7	88	107	107	-19.3
30.7	107	107	107	-0.25
30.7	100	107	107	-7.18
30.8	105	107	107	-2.1
30.8	91	107	107	-16
30.8	81	107	107	-26
30.8	102	107	107	-4.88
30.8	100	107	107	-6.81
30.9	115	107	107	8.26
30.9	126	107	106	19.3
30.9	97	107	106	-9.59
30.9	110	107	106	3.48
30.9	82	106	106	-24.5
31	108	106	106	1.62
31	126	106	106	19.7
31	103	106	106	-3.23
31	122	106	106	15.8
31	87	106	106	-19.1
31.1	105	106	106	-1.01
31.1	114	106	106	8.06
31.1	97	106	106	-8.87
31.1	112	106	106	6.2
31.1	103	106	106	-2.73
31.2	103	106	106	-2.66
31.2	102	106	105	-3.58
31.2	96	106	105	-9.51
31.2	92	105	105	-13.4
31.2	101	105	105	-4.37
31.3	101	105	105	-4.3
31.3	116	105	105	10.8
31.3	105	105	105	-0.15
31.3	76	105	105	-29.1
31.3	106	105	105	0.99
31.4	97	105	105	-7.94
31.4	91	105	105	-13.9
31.4	99	105	105	-5.8
31.4	104	105	105	-0.73
31.4	103	105	105	-1.66
31.5	115	105	104	10.4
31.5	121	105	104	16.5
31.5	115	104	104	10.6
31.5	120	104	104	15.6
31.5	132	104	104	27.7
31.6	129	104	104	24.8
31.6	126	104	104	21.8
31.6	115	104	104	10.9
31.6	129	104	104	25
31.6	106	104	104	2.05
31.7	129	104	104	25.1
31.7	122	104	104	18.2
31.7	113	104	104	9.26
31.7	86	104	104	-17.7
31.7	116	104	104	12.4
31.8	108	104	103	4.47
31.8	116	103	103	12.5
31.8	111	103	103	7.62
31.8	122	103	103	18.7
31.8	102	103	103	-1.24
31.9	112	103	103	8.83
31.9	114	103	103	10.9
31.9	116	103	103	13
31.9	100	103	103	-2.96
31.9	117	103	103	14.1
32	115	103	103	12.2
32	122	103	103	19.3
32	103	103	103	0.32
32	107	103	103	4.39
32	122	103	103	19.5
32.1	112	102	102	9.53
32.1	104	102	102	1.6
32.1	119	102	102	16.7
32.1	89	102	102	-13.3
32.1	121	102	102	18.8
32.2	108	102	102	5.88
32.2	92	102	102	-10.1
32.2	104	102	102	2.02
32.2	98	102	102	-3.91
32.2	93	102	102	-8.84
32.3	103	102	102	1.23
32.3	104	102	102	2.3
32.3	83	102	102	-18.6
32.3	101	102	102	-0.56
32.3	108	101	101	6.51
32.4	107	101	101	5.58
32.4	94	101	101	-7.36
32.4	79	101	101	-22.3
32.4	89	101	101	-12.2
32.4	95	101	101	-6.15
32.5	106	101	101	4.92
32.5	82	101	101	-19
32.5	100	101	101	-0.94
32.5	98	101	101	-2.87
32.5	104	101	101	3.2
32.6	98	101	101	-2.73
32.6	94	101	101	-6.66
32.6	108	101	101	7.41
32.6	94	101	101	-6.52
32.6	113	100	100	12.6
32.7	108	100	100	7.62
32.7	105	100	100	4.69
32.7	117	100	100	16.8
32.7	97	100	100	-3.17
32.7	100	100	100	-0.1
32.8	96	100	100	-4.03
32.8	100	100	100	0.04
32.8	91	99.9	99.9	-8.89
32.8	100	99.8	99.8	0.17
32.8	99	99.8	99.7	-0.76
32.9	97	99.7	99.7	-2.69
32.9	97	99.6	99.6	-2.62
32.9	108	99.6	99.5	8.45
32.9	89	99.5	99.5	-10.5
32.9	96	99.4	99.4	-3.41
33	83	99.3	99.3	-16.3
33	114	99.3	99.3	14.7
33	113	99.2	99.2	13.8
33	93	99.1	99.1	-6.13
33	108	99.1	99.1	8.94
33.1	99	99	99	0.01
33.1	96	98.9	98.9	-2.92
33.1	110	98.9	98.8	11.1
33.1	86	98.8	98.8	-12.8
33.1	95	98.7	98.7	-3.72
33.2	96	98.7	98.6	-2.65
33.2	91	98.6	98.6	-7.58
33.2	90	98.5	98.5	-8.51
33.2	115	98.4	98.4	16.6
33.2	101	98.4	98.4	2.63
33.3	91	98.3	98.3	-7.3
33.3	109	98.2	98.2	10.8
33.3	96	98.2	98.2	-2.16
33.3	90	98.1	98.1	-8.09
33.3	102	98	98	3.97
33.4	109	98	98	11
33.4	86	97.9	97.9	-11.9
33.4	87	97.8	97.8	-10.8
33.4	98	97.8	97.7	0.25
33.4	96	97.7	97.7	-1.68
33.5	92	97.6	97.6	-5.61
33.5	124	97.5	97.5	26.5
33.5	79	97.5	97.5	-18.5
33.5	86	97.4	97.4	-11.4
33.5	102	97.3	97.3	4.67
33.6	101	97.3	97.3	3.73
33.6	85	97.2	97.2	-12.2
33.6	83	97.1	97.1	-14.1
33.6	99	97.1	97.1	1.94
33.6	92	97	97	-4.99
33.7	111	96.9	96.9	14.1
33.7	101	96.9	96.9	4.15
33.7	100	96.8	96.8	3.22
33.7	81	96.7	96.7	-15.7
33.7	95	96.7	96.6	-1.65
33.8	106	96.6	96.6	9.42
33.8	86	96.5	96.5	-10.5
33.8	96	96.4	96.4	-0.44
33.8	83	96.4	96.4	-13.4
33.8	95	96.3	96.3	-1.3
33.9	83	96.2	96.2	-13.2
33.9	115	96.2	96.2	18.8
33.9	89	96.1	96.1	-7.1
33.9	89	96	96	-7.03
33.9	98	96	96	2.04
34	84	95.9	95.9	-11.9
34	86	95.8	95.8	-9.82
34	95	95.8	95.8	-0.75
34	85	95.7	95.7	-10.7
34	87	95.6	95.6	-8.61
34.1	80	95.6	95.5	-15.6
34.1	96	95.5	95.5	0.52
34.1	88	95.4	95.4	-7.41
34.1	106	95.3	95.3	10.7
34.1	83	95.3	95.3	-12.3
34.2	95	95.2	95.2	-0.2
34.2	85	95.1	95.1	-10.1
34.2	87	95.1	95.1	-8.07
34.2	86	95	95	-9
34.2	85	94.9	94.9	-9.93
34.3	84	94.9	94.9	-10.9
34.3	97	94.8	94.8	2.21
34.3	74	94.7	94.7	-20.7
34.3	91	94.7	94.7	-3.65
34.3	81	94.6	94.6	-13.6
34.4	102	94.5	94.5	7.48
34.4	99	94.5	94.5	4.55
34.4	105	94.4	94.4	10.6
34.4	101	94.3	94.3	6.69
34.4	98	94.2	94.2	3.76
34.5	86	94.2	94.2	-8.18
34.5	97	94.1	94.1	2.89
34.5	96	94	94	1.96
34.5	98	94	94	4.03
34.5	94	93.9	93.9	0.1
34.6	80	93.8	93.8	-13.8
34.6	89	93.8	93.8	-4.77
34.6	70	93.7	93.7	-23.7
34.6	87	93.6	93.6	-6.63
34.6	97	93.6	93.6	3.44
34.7	76	93.5	93.5	-17.5
34.7	93	93.4	93.4	-0.43
34.7	87	93.4	93.4	-6.36
34.7	117	93.3	93.3	23.7
34.7	82	93.2	93.2	-11.2
34.8	85	93.2	93.2	-8.15
34.8	89	93.1	93.1	-4.09
34.8	83	93	93	-10
34.8	93	93	93	0.05
34.8	110	92.9	92.9	17.1
34.9	93	92.8	92.8	0.19
34.9	91	92.8	92.7	-1.75
34.9	92	92.7	92.7	-0.68
34.9	81	92.6	92.6	-11.6
34.9	81	92.5	92.5	-11.5
35	95	92.5	92.5	2.53
35	70	92.4	92.4	-22.4
35	102	92.3	92.3	9.66
35	97	92.3	92.3	4.73
35	99	92.2	92.2	6.8
35.1	97	92.1	92.1	4.87
35.1	84	92.1	92.1	-8.07
35.1	86	92	92	-6
35.1	93	91.9	91.9	1.07
35.1	95	91.9	91.9	3.14
35.2	82	91.8	91.8	-9.8
35.2	96	91.7	91.7	4.27
35.2	108	91.7	91.7	16.3
35.2	100	91.6	91.6	8.41
35.2	83	91.5	91.5	-8.53
35.3	98	91.5	91.5	6.54
35.3	90	91.4	91.4	-1.39
35.3	100	91.3	91.3	8.68
35.3	75	91.3	91.3	-16.3
35.3	89	91.2	91.2	-2.19
35.4	96	91.1	91.1	4.88
35.4	92	91.1	91.1	0.95
35.4	106	91	91	15
35.4	76	90.9	90.9	-14.9
35.4	103	90.9	90.9	12.2
35.5	90	90.8	90.8	-0.79
35.5	96	90.7	90.7	5.28
35.5	89	90.7	90.7	-1.65
35.5	100	90.6	90.6	9.42
35.5	82	90.5	90.5	-8.52
35.6	103	90.5	90.5	12.6
35.6	91	90.4	90.4	0.62
35.6	94	90.3	90.3	3.68
35.6	87	90.3	90.3	-3.25
35.6	69	90.2	90.2	-21.2
35.7	104	90.1	90.1	13.9
35.7	86	90.1	90.1	-4.05
35.7	80	90	90	-9.98
35.7	75	89.9	89.9	-14.9
35.7	83	89.9	89.9	-6.85
35.8	99	89.8	89.8	9.22
35.8	98	89.7	89.7	8.29
35.8	89	89.7	89.7	-0.65
35.8	99	89.6	89.6	9.42
35.8	93	89.5	89.5	3.49
35.9	79	89.5	89.5	-10.5
35.9	82	89.4	89.4	-7.38
35.9	78	89.3	89.3	-11.3
35.9	76	89.3	89.3	-13.3
35.9	91	89.2	89.2	1.82
36	89	89.1	89.1	-0.11
36	85	89.1	89.1	-4.05
36	82	89	89	-6.98
36	85	88.9	88.9	-3.91
36	74	88.9	88.9	-14.9
36.1	89	88.8	88.8	0.22
36.1	79	88.7	88.7	-9.72
36.1	73	88.7	88.7	-15.7
36.1	90	88.6	88.6	1.42
36.1	68	88.5	88.5	-20.5
36.2	94	88.5	88.5	5.55
36.2	81	88.4	88.4	-7.38
36.2	82	88.3	88.3	-6.32
36.2	95	88.3	88.3	6.75
36.2	85	88.2	88.2	-3.19
36.3	76	88.1	88.1	-12.1
36.3	80	88.1	88.1	-8.05
36.3	94	88	88	6.01
36.3	95	87.9	87.9	7.08
36.3	94	87.9	87.9	6.14
36.4	98	87.8	87.8	10.2
36.4	88	87.7	87.7	0.28
36.4	76	87.7	87.7	-11.7
36.4	81	87.6	87.6	-6.59
36.4	100	87.5	87.5	12.5
36.5	83	87.5	87.5	-4.46
36.5	88	87.4	87.4	0.6
36.5	96	87.3	87.3	8.67
36.5	97	87.3	87.3	9.74
36.5	80	87.2	87.2	-7.2
36.6	79	87.1	87.1	-8.13
36.6	94	87.1	87.1	6.93
36.6	83	87	87	-4
36.6	94	86.9	86.9	7.06
36.6	82	86.9	86.9	-4.87
36.7	93	86.8	86.8	6.19
36.7	85	86.7	86.7	-1.74
36.7	83	86.7	86.7	-3.68
36.7	87	86.6	86.6	0.39
36.7	101	86.6	86.6	14.5
36.8	99	86.5	86.5	12.5
36.8	96	86.4	86.4	9.58
36.8	84	86.4	86.4	-2.35
36.8	87	86.3	86.3	0.71
36.8	68	86.2	86.2	-18.2
36.9	97	86.2	86.2	10.8
36.9	78	86.1	86.1	-8.09
36.9	83	86	86	-3.03
36.9	93	86	86	7.04
36.9	79	85.9	85.9	-6.9
37	77	85.8	85.8	-8.83
37	79	85.8	85.8	-6.77
37	88	85.7	85.7	2.3
37	79	85.6	85.6	-6.64
37	84	85.6	85.6	-1.57
37.1	80	85.5	85.5	-5.51
37.1	81	85.4	85.4	-4.44
37.1	93	85.4	85.4	7.62
37.1	106	85.3	85.3	20.7
37.1	80	85.3	85.3	-5.25
37.2	67	85.2	85.2	-18.2
37.2	86	85.1	85.1	0.88
37.2	90	85.1	85.1	4.94
37.2	97	85	85	12
37.2	67	84.9	84.9	-17.9
37.3	88	84.9	84.9	3.13
37.3	75	84.8	84.8	-9.8
37.3	80	84.7	84.7	-4.74
37.3	95	84.7	84.7	10.3
37.3	84	84.6	84.6	-0.61
37.4	86	84.6	84.6	1.45
37.4	109	84.5	84.5	24.5
37.4	64	84.4	84.4	-20.4
37.4	82	84.4	84.4	-2.35
37.4	64	84.3	84.3	-20.3
37.5	94	84.2	84.2	9.77
37.5	57	84.2	84.2	-27.2
37.5	86	84.1	84.1	1.9
37.5	92	84	84	7.96
37.5	80	84	84	-3.97
37.6	78	83.9	83.9	-5.91
37.6	73	83.9	83.9	-10.9
37.6	78	83.8	83.8	-5.78
37.6	81	83.7	83.7	-2.72
37.6	78	83.7	83.7	-5.66
37.7	98	83.6	83.6	14.4
37.7	92	83.5	83.5	8.47
37.7	79	83.5	83.5	-4.47
37.7	96	83.4	83.4	12.6
37.7	80	83.3	83.3	-3.34
37.8	85	83.3	83.3	1.72
37.8	100	83.2	83.2	16.8
37.8	85	83.2	83.2	1.85
37.8	68	83.1	83.1	-15.1
37.8	67	83	83	-16
37.9	72	83	83	-11
37.9	70	82.9	82.9	-12.9
37.9	84	82.8	82.8	1.16
37.9	71	82.8	82.8	-11.8
37.9	101	82.7	82.7	18.3
38	73	82.7	82.7	-9.65
38	91	82.6	82.6	8.41
38	68	82.5	82.5	-14.5
38	86	82.5	82.5	3.53
38	81	82.4	82.4	-1.4
38.1	83	82.3	82.3	0.66
38.1	84	82.3	82.3	1.72
38.1	76	82.2	82.2	-6.22
38.1	79	82.2	82.2	-3.16
38.1	95	82.1	82.1	12.9
38.2	83	82	82	0.97
38.2	78	82	82	-3.97
38.2	86	81.9	81.9	4.09
38.2	85	81.9	81.9	3.15
38.2	68	81.8	81.8	-13.8
38.3	84	81.7	81.7	2.28
38.3	77	81.7	81.7	-4.66
38.3	82	81.6	81.6	0.4
38.3	93	81.5	81.5	11.5
38.3	80	81.5	81.5	-1.48
38.4	73	81.4	81.4	-8.42
38.4	73	81.4	81.4	-8.35
38.4	89	81.3	81.3	7.71
38.4	85	81.2	81.2	3.77
38.4	84	81.2	81.2	2.83
38.5	62	81.1	81.1	-19.1
38.5	84	81.1	81.1	2.95
38.5	88	81	81	7.01
38.5	62	80.9	80.9	-18.9
38.5	73	80.9	80.9	-7.87
38.6	93	80.8	80.8	12.2
38.6	80	80.7	80.7	-0.74
38.6	85	80.7	80.7	4.32
38.6	72	80.6	80.6	-8.62
38.6	69	80.6	80.6	-11.6
38.7	86	80.5	80.5	5.5
38.7	87	80.4	80.4	6.56
38.7	86	80.4	80.4	5.62
38.7	75	80.3	80.3	-5.32
38.7	74	80.3	80.3	-6.26
38.8	97	80.2	80.2	16.8
38.8	90	80.1	80.1	9.86
38.8	69	80.1	80.1	-11.1
38.8	80	80	80	-0.02
38.8	87	80	80	7.04
38.9	82	79.9	79.9	2.1
38.9	69	79.8	79.8	-10.8
38.9	99	79.8	79.8	19.2
38.9	79	79.7	79.7	-0.72
38.9	86	79.7	79.7	6.34
39	94	79.6	79.6	14.4
39	78	79.5	79.5	-1.54
39	82	79.5	79.5	2.52
39	73	79.4	79.4	-6.42
39	67	79.4	79.4	-12.4
39.1	83	79.3	79.3	3.7
39.1	62	79.2	79.2	-17.2
39.1	64	79.2	79.2	-15.2
39.1	73	79.1	79.1	-6.13
39.1	84	79.1	79.1	4.93
39.2	84	79	79	4.99
39.2	76	79	79	-2.95
39.2	74	78.9	78.9	-4.89
39.2	84	78.8	78.8	5.17
39.2	74	78.8	78.8	-4.77
39.3	71	78.7	78.7	-7.71
39.3	77	78.7	78.7	-1.66
39.3	92	78.6	78.6	13.4
39.3	95	78.5	78.5	16.5
39.3	85	78.5	78.5	6.52
39.4	76	78.4	78.4	-2.42
39.4	95	78.4	78.4	16.6
39.4	97	78.3	78.3	18.7
39.4	107	78.3	78.3	28.8
39.4	88	78.2	78.2	9.81
39.5	85	78.1	78.1	6.87
39.5	88	78.1	78.1	9.93
39.5	79	78	78	0.98
39.5	80	78	78	2.04
39.5	86	77.9	77.9	8.1
39.6	91	77.8	77.8	13.2
39.6	93	77.8	77.8	15.2
39.6	84	77.7	77.7	6.27
39.6	72	77.7	77.7	-5.67
39.6	87	77.6	77.6	9.39
39.7	84	77.6	77.6	6.45
39.7	91	77.5	77.5	13.5
39.7	90	77.4	77.4	12.6
39.7	78	77.4	77.4	0.62
39.7	73	77.3	77.3	-4.33
39.8	87	77.3	77.3	9.73
39.8	77	77.2	77.2	-0.21
39.8	82	77.2	77.2	4.84
39.8	79	77.1	77.1	1.9
39.8	89	77	77	12
39.9	75	77	77	-1.99
39.9	78	76.9	76.9	1.07
39.9	84	76.9	76.9	7.13
39.9	89	76.8	76.8	12.2
39.9	77	76.8	76.8	0.24
40	78	76.7	76.7	1.3
40	79	76.7	76.7	2.35
40	84	76.6	76.6	7.41
40	89	76.5	76.5	12.5
40	69	76.5	76.5	-7.48
40.1	82	76.4	76.4	5.58
40.1	83	76.4	76.4	6.63
40.1	66	76.3	76.3	-10.3
40.1	81	76.3	76.3	4.74
40.1	83	76.2	76.2	6.8
40.2	69	76.1	76.1	-7.14
40.2	79	76.1	76.1	2.91
40.2	67	76	76	-9.03
40.2	69	76	76	-6.98
40.2	89	75.9	75.9	13.1
40.3	77	75.9	75.9	1.13
40.3	72	75.8	75.8	-3.81
40.3	74	75.8	75.8	-1.76
40.3	65	75.7	75.7	-10.7
40.3	83	75.7	75.7	7.35
40.4	76	75.6	75.6	0.41
40.4	87	75.5	75.5	11.5
40.4	77	75.5	75.5	1.52
40.4	58	75.4	75.4	-17.4
40.4	72	75.4	75.4	-3.37
40.5	93	75.3	75.3	17.7
40.5	84	75.3	75.3	8.74
40.5	71	75.2	75.2	-4.21
40.5	72	75.2	75.2	-3.16
40.5	75	75.1	75.1	-0.1
40.6	78	75.1	75.1	2.95
40.6	71	75	75	-3.99
40.6	71	74.9	74.9	-3.94
40.6	78	74.9	74.9	3.11
40.6	83	74.8	74.8	8.17
40.7	72	74.8	74.8	-2.78
40.7	81	74.7	74.7	6.28
40.7	79	74.7	74.7	4.33
40.7	51	74.6	74.6	-23.6
40.7	79	74.6	74.6	4.44
40.8	78	74.5	74.5	3.49
40.8	79	74.5	74.5	4.54
40.8	69	74.4	74.4	-5.4
40.8	73	74.4	74.4	-1.35
40.8	78	74.3	74.3	3.7
40.9	75	74.3	74.3	0.75
40.9	82	74.2	74.2	7.81
40.9	69	74.1	74.1	-5.14
40.9	78	74.1	74.1	3.91
40.9	73	74	74	-1.03
41	87	74	74	13
41	72	73.9	73.9	-1.93
41	68	73.9	73.9	-5.88
41	71	73.8	73.8	-2.83
41	74	73.8	73.8	0.23
41.1	79	73.7	73.7	5.28
41.1	62	73.7	73.7	-11.7
41.1	78	73.6	73.6	4.38
41.1	68	73.6	73.6	-5.57
41.1	84	73.5	73.5	10.5
41.2	89	73.5	73.5	15.5
41.2	82	73.4	73.4	8.59
41.2	104	73.4	73.4	30.6
41.2	80	73.3	73.3	6.69
41.2	67	73.3	73.3	-6.26
41.3	76	73.2	73.2	2.8
41.3	97	73.2	73.2	23.9
41.3	78	73.1	73.1	4.9
41.3	68	73.1	73.1	-5.05
41.3	68	73	73	-5
41.4	67	73	73	-5.95
41.4	73	72.9	72.9	0.1
41.4	67	72.9	72.9	-5.85
41.4	75	72.8	72.8	2.2
41.4	84	72.8	72.8	11.3
41.5	75	72.7	72.7	2.3
41.5	83	72.7	72.7	10.4
41.5	85	72.6	72.6	12.4
41.5	77	72.6	72.6	4.45
41.5	87	72.5	72.5	14.5
41.6	78	72.5	72.5	5.55
41.6	69	72.4	72.4	-3.4
41.6	69	72.4	72.4	-3.35
41.6	74	72.3	72.3	1.7
41.6	79	72.3	72.3	6.75
41.7	83	72.2	72.2	10.8
41.7	83	72.2	72.2	10.9
41.7	74	72.1	72.1	1.9
41.7	71	72.1	72.1	-1.05
41.7	75	72	72	3
41.8	68	72	72	-3.95
41.8	82	71.9	71.9	10.1
41.8	81	71.9	71.9	9.15
41.8	71	71.8	71.8	-0.8
41.8	77	71.8	71.8	5.24
41.9	75	71.7	71.7	3.29
41.9	84	71.7	71.7	12.3
41.9	76	71.6	71.6	4.39
41.9	93	71.6	71.6	21.4
41.9	80	71.5	71.5	8.49
42	71	71.5	71.5	-0.46
42	74	71.4	71.4	2.58
42	82	71.4	71.4	10.6
42	86	71.3	71.3	14.7
42	67	71.3	71.3	-4.27
42.1	83	71.2	71.2	11.8
42.1	71	71.2	71.2	-0.18
42.1	74	71.1	71.1	2.87
42.1	65	71.1	71.1	-6.08
42.1	81	71	71	9.97
42.2	74	71	71	3.01
42.2	94	70.9	70.9	23.1
42.2	81	70.9	70.9	10.1
42.2	64	70.9	70.9	-6.85
42.2	73	70.8	70.8	2.2
42.3	71	70.8	70.8	0.25
42.3	88	70.7	70.7	17.3
42.3	78	70.7	70.7	7.34
42.3	64	70.6	70.6	-6.61
42.3	81	70.6	70.6	10.4
42.4	78	70.5	70.5	7.48
42.4	96	70.5	70.5	25.5
42.4	66	70.4	70.4	-4.43
42.4	82	70.4	70.4	11.6
42.4	81	70.3	70.3	10.7
42.5	77	70.3	70.3	6.71
42.5	69	70.2	70.2	-1.24
42.5	64	70.2	70.2	-6.2
42.5	77	70.2	70.2	6.85
42.5	71	70.1	70.1	0.89
42.6	75	70.1	70.1	4.94
42.6	70	70	70	-0.02
42.6	72	70	70	2.03
42.6	59	69.9	69.9	-10.9
42.6	75	69.9	69.9	5.12
42.7	73	69.8	69.8	3.16
42.7	69	69.8	69.8	-0.79
42.7	70	69.8	69.8	0.25
42.7	88	69.7	69.7	18.3
42.7	74	69.7	69.7	4.34
42.8	72	69.6	69.6	2.39
42.8	80	69.6	69.6	10.4
42.8	76	69.5	69.5	6.48
42.8	67	69.5	69.5	-2.48
42.8	77	69.4	69.4	7.56
42.9	76	69.4	69.4	6.61
42.9	68	69.4	69.4	-1.35
42.9	68	69.3	69.3	-1.3
42.9	83	69.3	69.3	13.7
42.9	61	69.2	69.2	-8.22
43	76	69.2	69.2	6.83
43	74	69.1	69.1	4.87
43	71	69.1	69.1	1.91
43	69	69	69	-0.04
43	73	69	69	4
43.1	67	69	69	-1.96
43.1	84	68.9	68.9	15.1
43.1	92	68.9	68.9	23.1
43.1	60	68.8	68.8	-8.83
43.1	82	68.8	68.8	13.2
43.2	81	68.8	68.8	12.3
43.2	69	68.7	68.7	0.3
43.2	59	68.7	68.7	-9.66
43.2	74	68.6	68.6	5.38
43.2	52	68.6	68.6	-16.6
43.3	80	68.5	68.5	11.5
43.3	73	68.5	68.5	4.51
43.3	76	68.5	68.5	7.55
43.3	85	68.4	68.4	16.6
43.3	65	68.4	68.4	-3.37
43.4	60	68.3	68.3	-8.33
43.4	64	68.3	68.3	-4.29
43.4	76	68.3	68.3	7.76
43.4	65	68.2	68.2	-3.2
43.4	78	68.2	68.2	9.84
43.5	77	68.1	68.1	8.88
43.5	73	68.1	68.1	4.92
43.5	79	68	68	11
43.5	79	68	68	11
43.5	66	68	68	-1.96
43.6	56	67.9	67.9	-11.9
43.6	53	67.9	67.9	-14.9
43.6	67	67.8	67.8	-0.84
43.6	71	67.8	67.8	3.2
43.6	60	67.8	67.8	-7.76
43.7	68	67.7	67.7	0.28
43.7	84	67.7	67.7	16.3
43.7	71	67.6	67.6	3.36
43.7	69	67.6	67.6	1.4
43.7	72	67.6	67.6	4.44
43.8	68	67.5	67.5	0.48
43.8	61	67.5	67.5	-6.48
43.8	83	67.4	67.4	15.6
43.8	71	67.4	67.4	3.59
43.8	63	67.4	67.4	-4.37
43.9	78	67.3	67.3	10.7
43.9	70	67.3	67.3	2.71
43.9	66	67.3	67.3	-1.25
43.9	67	67.2	67.2	-0.21
43.9	65	67.2	67.2	-2.17
44	93	67.1	67.1	25.9
44	74	67.1	67.1	6.9
44	51	67.1	67.1	-16.1
44	80	67	67	13
44	57	67	67	-9.99
44.1	82	67	67	15.1
44.1	66	66.9	66.9	-0.91
44.1	65	66.9	66.9	-1.87
44.1	82	66.8	66.8	15.2
44.1	58	66.8	66.8	-8.8
44.2	54	66.8	66.8	-12.8
44.2	75	66.7	66.7	8.28
44.2	61	66.7	66.7	-5.69
44.2	57	66.7	66.7	-9.65
44.2	80	66.6	66.6	13.4
44.3	81	66.6	66.6	14.4
44.3	73	66.5	66.5	6.46
44.3	90	66.5	66.5	23.5
44.3	59	66.5	66.5	-7.47
44.3	53	66.4	66.4	-13.4
44.4	50	66.4	66.4	-16.4
44.4	76	66.4	66.4	9.64
44.4	71	66.3	66.3	4.67
44.4	81	66.3	66.3	14.7
44.4	71	66.3	66.3	4.74
44.5	70	66.2	66.2	3.78
44.5	85	66.2	66.2	18.8
44.5	60	66.2	66.2	-6.15
44.5	78	66.1	66.1	11.9
44.5	71	66.1	66.1	4.92
44.6	69	66.1	66.1	2.95
44.6	70	66	66	3.99
44.6	67	66	66	1.02
44.6	67	65.9	65.9	1.06
44.6	71	65.9	65.9	5.09
44.7	66	65.9	65.9	0.13
44.7	80	65.8	65.8	14.2
44.7	73	65.8	65.8	7.19
44.7	70	65.8	65.8	4.23
44.7	66	65.7	65.7	0.26
44.8	68	65.7	65.7	2.3
44.8	69	65.7	65.7	3.33
44.8	74	65.6	65.6	8.36
44.8	59	65.6	65.6	-6.61
44.8	66	65.6	65.6	0.43
44.9	68	65.5	65.5	2.46
44.9	70	65.5	65.5	4.49
44.9	69	65.5	65.5	3.53
44.9	69	65.4	65.4	3.56
44.9	72	65.4	65.4	6.59
45	70	65.4	65.4	4.62
45	67	65.3	65.3	1.66
45	78	65.3	65.3	12.7
45	78	65.3	65.3	12.7
45	51	65.3	65.3	-14.3
45.1	76	65.2	65.2	10.8
45.1	52	65.2	65.2	-13.2
45.1	71	65.2	65.2	5.85
45.1	69	65.1	65.1	3.88
45.1	76	65.1	65.1	10.9
45.2	58	65.1	65.1	-7.06
45.2	59	65	65	-6.03
45.2	76	65	65	11
45.2	66	65	65	1.03
45.2	65	64.9	64.9	0.06
45.3	68	64.9	64.9	3.09
45.3	53	64.9	64.9	-11.9
45.3	79	64.9	64.9	14.2
45.3	79	64.8	64.8	14.2
45.3	68	64.8	64.8	3.21
45.4	69	64.8	64.8	4.24
45.4	66	64.7	64.7	1.27
45.4	74	64.7	64.7	9.3
45.4	73	64.7	64.7	8.33
45.4	64	64.6	64.6	-0.64
45.5	84	64.6	64.6	19.4
45.5	67	64.6	64.6	2.42
45.5	49	64.6	64.6	-15.6
45.5	60	64.5	64.5	-4.52
45.5	64	64.5	64.5	-0.49
45.6	50	64.5	64.5	-14.5
45.6	71	64.4	64.4	6.56
45.6	78	64.4	64.4	13.6
45.6	73	64.4	64.4	8.62
45.6	91	64.4	64.4	26.7
45.7	84	64.3	64.3	19.7
45.7	67	64.3	64.3	2.71
45.7	75	64.3	64.3	10.7
45.7	74	64.2	64.2	9.76
45.7	88	64.2	64.2	23.8
45.8	83	64.2	64.2	18.8
45.8	65	64.2	64.2	0.84
45.8	75	64.1	64.1	10.9
45.8	56	64.1	64.1	-8.1
45.8	76	64.1	64.1	11.9
45.9	58	64.1	64.1	-6.05
45.9	55	64	64	-9.02
45.9	64	64	64	0
45.9	59	64	64	-4.97
45.9	56	63.9	63.9	-7.94
46	69	63.9	63.9	5.08
46	71	63.9	63.9	7.11
46	55	63.9	63.9	-8.87
46	65	63.8	63.8	1.16
46	55	63.8	63.8	-8.82
46.1	66	63.8	63.8	2.21
46.1	68	63.8	63.8	4.23
46.1	55	63.7	63.7	-8.74
46.1	54	63.7	63.7	-9.72
46.1	67	63.7	63.7	3.31
46.2	82	63.7	63.7	18.3
46.2	56	63.6	63.6	-7.64
46.2	57	63.6	63.6	-6.62
46.2	62	63.6	63.6	-1.59
46.2	77	63.6	63.6	13.4
46.3	75	63.5	63.5	11.5
46.3	68	63.5	63.5	4.48
46.3	60	63.5	63.5	-3.5
46.3	76	63.5	63.5	12.5
46.3	68	63.5	63.5	4.55
46.4	65	63.4	63.4	1.57
46.4	66	63.4	63.4	2.6
46.4	69	63.4	63.4	5.62
46.4	92	63.4	63.4	28.6
46.4	66	63.3	63.3	2.67
46.5	57	63.3	63.3	-6.31
46.5	57	63.3	63.3	-6.29
46.5	74	63.3	63.3	10.7
46.5	65	63.2	63.2	1.76
46.5	69	63.2	63.2	5.78
46.6	74	63.2	63.2	10.8
46.6	77	63.2	63.2	13.8
46.6	75	63.2	63.2	11.8
46.6	63	63.1	63.1	-0.13
46.6	58	63.1	63.1	-5.11
46.7	59	63.1	63.1	-4.09
46.7	72	63.1	63.1	8.93
46.7	61	63.1	63.1	-2.05
46.7	73	63	63	9.97
46.7	61	63	63	-2.01
46.8	72	63	63	9.01
46.8	73	63	63	10
46.8	62	63	63	-0.95
46.8	72	62.9	62.9	9.07
46.8	52	62.9	62.9	-10.9
46.9	71	62.9	62.9	8.11
46.9	73	62.9	62.9	10.1
46.9	45	62.9	62.9	-17.9
46.9	83	62.8	62.8	20.2
46.9	75	62.8	62.8	12.2
47	56	62.8	62.8	-6.79
47	53	62.8	62.8	-9.77
47	70	62.8	62.8	7.25
47	54	62.7	62.7	-8.73
47	70	62.7	62.7	7.29
47.1	65	62.7	62.7	2.31
47.1	67	62.7	62.7	4.32
47.1	59	62.7	62.7	-3.66
47.1	41	62.6	62.6	-21.6
47.1	72	62.6	62.6	9.38
47.2	67	62.6	62.6	4.4
47.2	71	62.6	62.6	8.41
47.2	64	62.6	62.6	1.43
47.2	68	62.6	62.6	5.45
47.2	57	62.5	62.5	-5.53
47.3	55	62.5	62.5	-7.52
47.3	70	62.5	62.5	7.5
47.3	69	62.5	62.5	6.52
47.3	52	62.5	62.5	-10.5
47.3	69	62.5	62.5	6.55
47.4	70	62.4	62.4	7.57
47.4	73	62.4	62.4	10.6
47.4	71	62.4	62.4	8.6
47.4	66	62.4	62.4	3.61
47.4	67	62.4	62.4	4.63
47.5	70	62.4	62.4	7.65
47.5	60	62.3	62.3	-2.34
47.5	51	62.3	62.3	-11.3
47.5	62	62.3	62.3	-0.31
47.5	64	62.3	62.3	1.71
47.6	56	62.3	62.3	-6.28
47.6	47	62.3	62.3	-15.3
47.6	59	62.3	62.3	-3.25
47.6	72	62.2	62.2	9.77
47.6	57	62.2	62.2	-5.22
47.7	47	62.2	62.2	-15.2
47.7	72	62.2	62.2	9.81
47.7	62	62.2	62.2	-0.18
47.7	51	62.2	62.2	-11.2
47.7	62	62.2	62.2	-0.15
47.8	78	62.1	62.1	15.9
47.8	73	62.1	62.1	10.9
47.8	70	62.1	62.1	7.89
47.8	72	62.1	62.1	9.9
47.8	60	62.1	62.1	-2.08
47.9	62	62.1	62.1	-0.07
47.9	53	62.1	62.1	-9.06
47.9	67	62.1	62.1	4.95
47.9	63	62	62	0.97
47.9	59	62	62	-3.02
48	59	62	62	-3.01
48	81	62	62	19
48	67	62	62	5.01
48	70	62	62	8.02
48	64	62	62	2.04
48.1	71	62	62	9.05
48.1	59	61.9	61.9	-2.94
48.1	65	61.9	61.9	3.07
48.1	61	61.9	61.9	-0.92
48.1	54	61.9	61.9	-7.91
48.2	71	61.9	61.9	9.1
48.2	48	61.9	61.9	-13.9
48.2	66	61.9	61.9	4.12
48.2	59	61.9	61.9	-2.87
48.2	55	61.9	61.9	-6.86
48.3	74	61.9	61.9	12.2
48.3	67	61.8	61.8	5.16
48.3	61	61.8	61.8	-0.83
48.3	51	61.8	61.8	-10.8
48.3	69	61.8	61.8	7.19
48.4	60	61.8	61.8	-1.8
48.4	64	61.8	61.8	2.21
48.4	53	61.8	61.8	-8.79
48.4	59	61.8	61.8	-2.78
48.4	63	61.8	61.8	1.23
48.5	66	61.8	61.8	4.24
48.5	53	61.8	61.8	-8.75
48.5	69	61.8	61.8	7.25
48.5	68	61.7	61.7	6.26
48.5	60	61.7	61.7	-1.73
48.6	52	61.7	61.7	-9.72
48.6	56	61.7	61.7	-5.72
48.6	71	61.7	61.7	9.29
48.6	58	61.7	61.7	-3.7
48.6	56	61.7	61.7	-5.7
48.7	60	61.7	61.7	-1.69
48.7	66	61.7	61.7	4.32
48.7	56	61.7	61.7	-5.68
48.7	52	61.7	61.7	-9.67
48.7	57	61.7	61.7	-4.66
48.8	48	61.7	61.7	-13.7
48.8	57	61.7	61.7	-4.65
48.8	67	61.7	61.7	5.35
48.8	75	61.6	61.6	13.4
48.8	71	61.6	61.6	9.36
48.9	67	61.6	61.6	5.37
48.9	54	61.6	61.6	-7.63
48.9	46	61.6	61.6	-15.6
48.9	43	61.6	61.6	-18.6
48.9	55	61.6	61.6	-6.61
49	45	61.6	61.6	-16.6
49	51	61.6	61.6	-10.6
49	57	61.6	61.6	-4.6
49	59	61.6	61.6	-2.6
49	57	61.6	61.6	-4.59
49.1	43	61.6	61.6	-18.6
49.1	64	61.6	61.6	2.41
49.1	62	61.6	61.6	0.41
49.1	49	61.6	61.6	-12.6
49.1	50	61.6	61.6	-11.6
49.2	67	61.6	61.6	5.42
49.2	50	61.6	61.6	-11.6
49.2	54	61.6	61.6	-7.57
49.2	55	61.6	61.6	-6.57
49.2	53	61.6	61.6	-8.57
49.3	69	61.6	61.6	7.43
49.3	60	61.6	61.6	-1.57
49.3	62	61.6	61.6	0.44
49.3	58	61.6	61.6	-3.56
49.3	63	61.6	61.6	1.44
49.4	70	61.6	61.6	8.44
49.4	58	61.6	61.6	-3.56
49.4	62	61.6	61.6	0.44
49.4	61	61.6	61.6	-0.56
49.4	57	61.6	61.6	-4.56
49.5	51	61.6	61.6	-10.6
49.5	66	61.6	61.6	4.44
49.5	62	61.6	61.6	0.44
49.5	72	61.6	61.6	10.4
49.5	69	61.6	61.6	7.44
49.6	61	61.6	61.6	-0.56
49.6	54	61.6	61.6	-7.56
49.6	66	61.6	61.6	4.44
49.6	60	61.6	61.6	-1.56
49.6	67	61.6	61.6	5.43
49.7	44	61.6	61.6	-17.6
49.7	51	61.6	61.6	-10.6
49.7	68	61.6	61.6	6.43
49.7	48	61.6	61.6	-13.6
49.7	57	61.6	61.6	-4.58
49.8	59	61.6	61.6	-2.58
49.8	55	61.6	61.6	-6.58
49.8	52	61.6	61.6	-9.58
49.8	67	61.6	61.6	5.41
49.8	62	61.6	61.6	0.41
49.9	56	61.6	61.6	-5.59
49.9	60	61.6	61.6	-1.6
49.9	57	61.6	61.6	-4.6
49.9	57	61.6	61.6	-4.6
49.9	56	61.6	61.6	-5.61
50	65	61.6	61.6	3.39
[truncated: 2 more rows]

## Sheet: XRD analysis (t=3)
#twotheta	yobs	ycal	bkg	diff
10	148	135.115	135.115	12.8852
10.02	144	135.414	135.414	8.5859
10.04	151	135.711	135.711	15.2894
10.06	147	136.004	136.004	10.9956
10.08	127	136.295	136.295	-9.29545
10.1	117	136.584	136.584	-19.5838
10.12	143	136.869	136.869	6.13058
10.14	129	137.152	137.152	-8.15237
10.16	135	137.433	137.433	-2.43266
10.18	133	137.71	137.71	-4.71029
10.2	160	137.985	137.985	22.0147
10.22	137	138.258	138.258	-1.25765
10.24	156	138.527	138.527	17.4726
10.26	152	138.795	138.795	13.2054
10.28	151	139.059	139.059	11.9408
10.3	142	139.321	139.321	2.67878
10.32	142	139.581	139.581	2.41929
10.34	145	139.838	139.838	5.16233
10.36	133	140.092	140.092	-7.09211
10.38	130	140.344	140.344	-10.344
10.4	152	140.594	140.594	11.4065
10.42	137	140.84	140.84	-3.8405
10.44	121	141.085	141.085	-20.085
10.46	113	141.327	141.327	-28.3271
10.48	140	141.567	141.567	-1.56681
10.5	131	141.804	141.804	-10.8041
10.52	129	142.039	142.039	-13.0389
10.54	133	142.271	142.271	-9.27144
10.56	133	142.502	142.502	-9.50157
10.58	152	142.729	142.729	9.27065
10.6	153	142.955	142.955	10.0452
10.62	151	143.178	143.178	7.82205
10.64	156	143.399	143.399	12.6012
10.66	137	143.617	143.617	-6.61733
10.68	152	143.834	143.834	8.16639
10.7	136	144.048	144.048	-8.04763
10.72	132	144.259	144.259	-12.2594
10.74	120	144.469	144.469	-24.469
10.76	142	144.676	144.676	-2.67633
10.78	137	144.881	144.881	-7.88148
10.8	128	145.084	145.084	-17.0845
10.82	144	145.285	145.285	-1.28527
10.84	129	145.484	145.484	-16.4839
10.86	172	145.68	145.68	26.3195
10.88	156	145.875	145.875	10.1251
10.9	147	146.067	146.067	0.932803
10.92	148	146.257	146.257	1.74258
10.94	147	146.446	146.446	0.554424
10.96	155	146.632	146.632	8.36833
10.98	155	146.816	146.816	8.18427
11	123	146.998	146.998	-23.9978
11.02	150	147.178	147.178	2.82222
11.04	166	147.356	147.356	18.6442
11.06	150	147.532	147.532	2.46815
11.08	136	147.706	147.706	-11.7059
11.1	147	147.878	147.878	-0.878058
11.12	150	148.048	148.048	1.95175
11.14	159	148.216	148.216	10.7835
11.16	171	148.383	148.383	22.6171
11.18	137	148.547	148.547	-11.5474
11.2	150	148.71	148.71	1.29
11.22	146	148.871	148.871	-2.87076
11.24	135	149.03	149.03	-14.0297
11.26	143	149.187	149.187	-6.18676
11.28	141	149.342	149.342	-8.34203
11.3	138	149.495	149.495	-11.4955
11.32	164	149.647	149.647	14.3528
11.34	134	149.797	149.797	-15.7971
11.36	148	149.945	149.945	-1.94532
11.38	141	150.092	150.092	-9.09176
11.4	153	150.237	150.237	2.76351
11.42	142	150.38	150.38	-8.37951
11.44	170	150.521	150.521	19.4792
11.46	167	150.661	150.661	16.3395
11.48	161	150.798	150.798	10.2015
11.5	154	150.935	150.935	3.06515
11.52	162	151.07	151.07	10.9304
11.54	165	151.203	151.203	13.7973
11.56	130	151.334	151.334	-21.3342
11.58	147	151.464	151.464	-4.46413
11.6	155	151.593	151.593	3.4075
11.62	136	151.719	151.719	-15.7193
11.64	158	151.845	151.845	6.15541
11.66	144	151.968	151.968	-7.96835
11.68	137	152.091	152.091	-15.0906
11.7	138	152.211	152.211	-14.2114
11.72	167	152.331	152.331	14.6693
11.74	164	152.448	152.448	11.5515
11.76	160	152.565	152.565	7.43515
11.78	140	152.68	152.68	-12.6798
11.8	136	152.793	152.793	-16.7933
11.82	167	152.905	152.905	14.0945
11.84	162	153.016	153.016	8.98377
11.86	163	153.126	153.126	9.87438
11.88	139	153.234	153.234	-14.2337
11.9	156	153.34	153.34	2.65965
11.92	158	153.446	153.446	4.55428
11.94	142	153.55	153.55	-11.5498
11.96	173	153.653	153.653	19.3474
11.98	158	153.754	153.754	4.24594
12	157	153.854	153.854	3.1457
12.02	168	153.953	153.953	14.0467
12.04	122	154.051	154.051	-32.051
12.06	148	154.148	154.148	-6.1476
12.08	155	154.243	154.243	0.757057
12.1	159	154.337	154.337	4.6629
12.12	156	154.43	154.43	1.56991
12.14	154	154.522	154.522	-0.521932
12.16	159	154.613	154.613	4.38737
12.18	165	154.702	154.702	10.2978
12.2	162	154.791	154.791	7.20933
12.22	183	154.878	154.878	28.1219
12.24	132	154.964	154.964	-22.9643
12.26	143	155.05	155.05	-12.0496
12.28	163	155.134	155.134	7.86624
12.3	164	155.217	155.217	8.78308
12.32	147	155.299	155.299	-8.29906
12.34	139	155.38	155.38	-16.3802
12.36	142	155.46	155.46	-13.4604
12.38	155	155.54	155.54	-0.539526
12.4	145	155.618	155.618	-10.6177
12.42	143	155.695	155.695	-12.695
12.44	150	155.771	155.771	-5.7714
12.46	184	155.847	155.847	28.1532
12.48	138	155.921	155.921	-17.9214
12.5	158	155.995	155.995	2.00491
12.52	164	156.068	156.068	7.9321
12.54	144	156.14	156.14	-12.1399
12.56	192	156.211	156.211	35.789
12.58	151	156.281	156.281	-5.28132
12.6	158	156.351	156.351	1.64917
12.62	148	156.42	156.42	-8.41956
12.64	152	156.488	156.488	-4.48752
12.66	150	156.555	156.555	-6.55471
12.68	150	156.621	156.621	-6.62117
12.7	149	156.687	156.687	-7.6869
12.72	150	156.752	156.752	-6.75192
12.74	139	156.816	156.816	-17.8163
12.76	148	156.88	156.88	-8.8799
12.78	138	156.943	156.943	-18.9429
12.8	157	157.005	157.005	-0.00520983
12.82	147	157.067	157.067	-10.0669
12.84	155	157.128	157.128	-2.12799
12.86	152	157.189	157.189	-5.18846
12.88	171	157.248	157.248	13.7516
12.9	173	157.308	157.308	15.6923
12.92	162	157.366	157.366	4.63358
12.94	155	157.425	157.425	-2.42463
12.96	147	157.482	157.482	-10.4823
12.98	150	157.54	157.54	-7.5395
13	150	157.596	157.596	-7.59617
13.02	157	157.652	157.652	-0.652373
13.04	148	157.708	157.708	-9.7081
13.06	199	157.763	157.763	41.2366
13.08	158	157.818	157.818	0.181767
13.1	144	157.873	157.873	-13.8727
13.12	160	157.927	157.927	2.07332
13.14	160	157.98	157.98	2.01969
13.16	143	158.034	158.034	-15.0336
13.18	157	158.087	158.087	-1.08647
13.2	151	158.139	158.139	-7.13902
13.22	154	158.191	158.191	-4.19125
13.24	135	158.243	158.243	-23.2432
13.26	129	158.295	158.295	-29.2948
13.28	143	158.346	158.346	-15.3461
13.3	168	158.397	158.397	9.60282
13.32	164	158.448	158.448	5.552
13.34	149	158.499	158.499	-9.49858
13.36	159	158.549	158.549	0.451063
13.38	154	158.599	158.599	-4.59909
13.4	166	158.649	158.649	7.35095
13.42	166	158.699	158.699	7.30116
13.44	169	158.749	158.749	10.2515
13.46	139	158.798	158.798	-19.7979
13.48	162	158.847	158.847	3.1527
13.5	178	158.897	158.897	19.1035
13.52	142	158.946	158.946	-16.9457
13.54	152	158.995	158.995	-6.99473
13.56	175	159.044	159.044	15.9563
13.58	149	159.093	159.093	-10.0927
13.6	172	159.142	159.142	12.8584
13.62	186	159.19	159.19	26.8096
13.64	155	159.239	159.239	-4.23929
13.66	170	159.288	159.288	10.7118
13.68	176	159.337	159.337	16.6629
13.7	146	159.386	159.386	-13.386
13.72	139	159.435	159.435	-20.435
13.74	149	159.484	159.484	-10.484
13.76	169	159.533	159.533	9.4668
13.78	145	159.582	159.582	-14.5824
13.8	187	159.632	159.632	27.3682
13.82	172	159.681	159.681	12.3187
13.84	175	159.731	159.731	15.2691
13.86	170	159.781	159.781	10.2193
13.88	157	159.831	159.831	-2.83071
13.9	169	159.881	159.881	9.11912
13.92	203	159.931	159.931	43.0688
13.94	148	159.982	159.982	-11.9818
13.96	192	160.033	160.033	31.9673
13.98	167	160.084	160.084	6.91623
14	162	160.135	160.135	1.86487
14.02	154	160.187	160.187	-6.18677
14.04	171	160.239	160.239	10.7613
14.06	173	160.291	160.291	12.709
14.08	142	160.344	160.344	-18.3435
14.1	167	160.397	160.397	6.60353
14.12	140	160.45	160.45	-20.4498
14.14	150	160.503	160.503	-10.5034
14.16	179	160.558	160.558	18.4425
14.18	148	160.612	160.612	-12.6119
14.2	177	160.667	160.667	16.3332
14.22	150	160.722	160.722	-10.7221
14.24	140	160.778	160.778	-20.7779
14.26	170	160.834	160.834	9.16588
14.28	187	160.891	160.891	26.1092
14.3	146	160.948	160.948	-14.9481
14.32	159	161.006	161.006	-2.00578
14.34	169	161.064	161.064	7.93597
14.36	167	161.123	161.123	5.87717
14.38	185	161.182	161.182	23.8178
14.4	162	161.242	161.242	0.757878
14.42	168	161.303	161.303	6.69736
14.44	189	161.364	161.364	27.6362
14.46	166	161.425	161.425	4.57448
14.48	165	161.488	161.488	3.5121
14.5	180	161.551	161.551	18.4491
14.52	142	161.615	161.615	-19.6146
14.54	163	161.679	161.679	1.32099
14.56	156	161.744	161.744	-5.74408
14.58	175	161.81	161.81	13.1901
14.6	178	161.876	161.876	16.1236
14.62	159	161.944	161.944	-2.94364
14.64	167	162.012	162.012	4.98835
14.66	172	162.08	162.08	9.91956
14.68	171	162.15	162.15	8.84998
14.7	171	162.22	162.22	8.77961
14.72	162	162.292	162.292	-0.291593
14.74	180	162.364	162.364	17.6364
14.76	177	162.436	162.436	14.5635
14.78	170	162.51	162.51	7.48975
14.8	158	162.585	162.585	-4.58488
14.82	182	162.66	162.66	19.3396
14.84	171	162.737	162.737	8.26317
14.86	183	162.814	162.814	20.1858
14.88	168	162.893	162.893	5.10751
14.9	165	162.972	162.972	2.02826
14.92	179	163.052	163.052	15.948
14.94	173	163.133	163.133	9.86682
14.96	180	163.215	163.215	16.7846
14.98	155	163.299	163.299	-8.29863
15	151	163.383	163.383	-12.3829
15.02	161	163.468	163.468	-2.46822
15.04	179	163.555	163.555	15.4454
15.06	157	163.642	163.642	-6.64205
15.08	159	163.731	163.731	-4.7306
15.1	164	163.82	163.82	0.179734
15.12	157	163.911	163.911	-6.91105
15.14	156	164.003	164.003	-8.00298
15.16	146	164.096	164.096	-18.0961
15.18	187	164.19	164.19	22.8097
15.2	192	164.286	164.286	27.7142
15.22	168	164.382	164.382	3.61761
15.24	158	164.48	164.48	-6.48024
15.26	159	164.579	164.579	-5.57933
15.28	160	164.68	164.68	-4.67966
15.3	161	164.781	164.781	-3.78126
15.32	153	164.884	164.884	-11.8841
15.34	170	164.988	164.988	5.0117
15.36	167	165.094	165.094	1.90623
15.38	156	165.201	165.201	-9.20057
15.4	177	165.309	165.309	11.6913
15.42	175	165.418	165.418	9.5818
15.44	153	165.529	165.529	-12.5291
15.46	175	165.641	165.641	9.35869
15.48	179	165.755	165.755	13.2451
15.5	192	165.87	165.87	26.13
15.52	177	165.987	165.987	11.0135
15.54	167	166.104	166.104	0.895558
15.56	183	166.224	166.224	16.7762
15.58	160	166.345	166.345	-6.34472
15.6	156	166.467	166.467	-10.4671
15.62	190	166.591	166.591	23.409
15.64	165	166.716	166.716	-1.71635
15.66	163	166.843	166.843	-3.84328
15.68	155	166.972	166.972	-11.9718
15.7	176	167.102	167.102	8.89817
15.72	172	167.233	167.233	4.76654
15.74	171	167.367	167.367	3.6333
15.76	170	167.502	167.502	2.49845
15.78	173	167.638	167.638	5.36197
15.8	188	167.776	167.776	20.2238
15.82	170	167.916	167.916	2.08406
15.84	162	168.057	168.057	-6.05741
15.86	145	168.201	168.201	-23.2006
15.88	172	168.345	168.345	3.65459
15.9	177	168.492	168.492	8.50801
15.92	193	168.64	168.64	24.3597
15.94	169	168.79	168.79	0.209628
15.96	177	168.942	168.942	8.0578
15.98	193	169.096	169.096	23.9042
16	193	169.251	169.251	23.7488
16.02	174	169.409	169.409	4.59154
16.04	167	169.567	169.567	-2.56752
16.06	168	169.728	169.728	-1.72841
16.08	178	169.891	169.891	8.10883
16.1	182	170.056	170.056	11.9442
16.12	164	170.222	170.222	-6.22232
16.14	169	170.391	170.391	-1.39074
16.16	160	170.561	170.561	-10.5611
16.18	170	170.733	170.733	-0.73337
16.2	192	170.908	170.908	21.0924
16.22	179	171.084	171.084	7.9162
16.24	174	171.262	171.262	2.73802
16.26	191	171.442	171.442	19.5578
16.28	165	171.624	171.624	-6.62434
16.3	183	171.809	171.809	11.1914
16.32	196	171.995	171.995	24.0052
16.34	155	172.183	172.183	-17.1831
16.36	171	172.374	172.374	-1.3735
16.38	173	172.566	172.566	0.434024
16.4	177	172.761	172.761	4.23945
16.42	181	172.957	172.957	8.04275
16.44	165	173.156	173.156	-8.15608
16.46	165	173.357	173.357	-8.35706
16.48	182	173.56	173.56	8.4398
16.5	181	173.766	173.766	7.23447
16.52	186	173.973	173.973	12.0269
16.54	167	174.183	174.183	-7.18278
16.56	172	174.395	174.395	-2.39474
16.58	173	174.609	174.609	-1.60893
16.6	178	174.825	174.825	3.17461
16.62	176	175.044	175.044	0.955888
16.64	202	175.265	175.265	26.7349
16.66	163	175.488	175.488	-12.4884
16.68	163	175.714	175.714	-12.7141
16.7	166	175.942	175.942	-9.94198
16.72	156	176.172	176.172	-20.1722
16.74	175	176.405	176.405	-1.40458
16.76	189	176.639	176.639	12.3608
16.78	167	176.876	176.876	-9.87602
16.8	191	177.115	177.115	13.885
16.82	204	177.356	177.356	26.6439
16.84	171	177.599	177.599	-6.59929
16.86	152	177.845	177.845	-25.8446
16.88	162	178.092	178.092	-16.0919
16.9	150	178.341	178.341	-28.3412
16.92	197	178.593	178.593	18.4074
16.94	181	178.846	178.846	2.15409
16.96	178	179.101	179.101	-1.10117
16.98	185	179.358	179.358	5.64165
17	196	179.617	179.617	16.3826
17.02	180	179.878	179.878	0.121661
17.04	156	180.141	180.141	-24.1411
17.06	178	180.406	180.406	-2.40567
17.08	185	180.672	180.672	4.32797
17.1	165	180.94	180.94	-15.9401
17.12	176	181.21	181.21	-5.20997
17.14	163	181.482	181.482	-18.4815
17.16	171	181.755	181.755	-10.7547
17.18	207	182.03	182.03	24.9704
17.2	195	182.306	182.306	12.6939
17.22	156	182.584	182.584	-26.5841
17.24	159	182.864	182.864	-23.8638
17.26	169	183.145	183.145	-14.145
17.28	177	183.428	183.428	-6.42767
17.3	208	183.712	183.712	24.2882
17.32	155	183.998	183.998	-28.9975
17.34	191	184.285	184.285	6.71542
17.36	192	184.573	184.573	7.42693
17.38	188	184.863	184.863	3.13706
17.4	200	185.154	185.154	14.8458
17.42	177	185.447	185.447	-8.4467
17.44	174	185.741	185.741	-11.7406
17.46	182	186.036	186.036	-4.03567
17.48	187	186.332	186.332	0.667962
17.5	205	186.63	186.63	18.3704
17.52	186	186.928	186.928	-0.928402
17.54	202	187.228	187.228	14.7716
17.56	171	187.529	187.529	-16.5294
17.58	180	187.832	187.832	-7.83162
17.6	169	188.135	188.135	-19.1349
17.62	187	188.439	188.439	-1.43925
17.64	175	188.745	188.745	-13.7446
17.66	197	189.051	189.051	7.949
17.68	208	189.358	189.358	18.6416
17.7	182	189.667	189.667	-7.66666
17.72	177	189.976	189.976	-12.9759
17.74	206	190.286	190.286	15.714
17.76	189	190.597	190.597	-1.59702
17.78	184	190.909	190.909	-6.90886
17.8	170	191.221	191.221	-21.2215
17.82	184	191.535	191.535	-7.53498
17.84	185	191.849	191.849	-6.8492
17.86	175	192.164	192.164	-17.1641
17.88	188	192.48	192.48	-4.47982
17.9	187	192.796	192.796	-5.79617
17.92	189	193.113	193.113	-4.11318
17.94	181	193.431	193.431	-12.4308
17.96	201	193.749	193.749	7.25095
17.98	190	194.068	194.068	-4.06787
18	178	194.387	194.387	-16.3872
18.02	203	194.707	194.707	8.29288
18.04	215	195.028	195.028	19.9725
18.06	150	195.348	195.348	-45.3484
18.08	178	195.67	195.67	-17.6697
18.1	183	195.991	195.991	-12.9914
18.12	210	196.314	196.314	13.6865
18.14	191	196.636	196.636	-5.63594
18.16	208	196.959	196.959	11.0413
18.18	195	197.282	197.282	-2.28185
18.2	202	197.605	197.605	4.39476
18.22	189	197.929	197.929	-8.92889
18.24	222	198.253	198.253	23.7472
18.26	205	198.577	198.577	6.42316
18.28	205	198.901	198.901	6.09891
18.3	185	199.226	199.226	-14.2255
18.32	197	199.55	199.55	-2.55001
18.34	200	199.875	199.875	0.12538
18.36	204	200.199	200.199	3.8007
18.38	187	200.524	200.524	-13.524
18.4	206	200.849	200.849	5.15124
18.42	209	201.173	201.173	7.82651
18.44	190	201.498	201.498	-11.4982
18.46	196	201.823	201.823	-5.82279
18.48	202	202.147	202.147	-0.147316
18.5	195	202.472	202.472	-7.47172
18.52	182	202.796	202.796	-20.796
18.54	220	203.12	203.12	16.8799
18.56	209	203.444	203.444	5.55605
18.58	175	203.768	203.768	-28.7676
18.6	204	204.091	204.091	-0.0910148
18.62	212	204.414	204.414	7.58586
18.64	196	204.737	204.737	-8.73696
18.66	201	205.059	205.059	-4.05944
18.68	170	205.382	205.382	-35.3816
18.7	199	205.703	205.703	-6.70329
18.72	227	206.025	206.025	20.9754
18.74	215	206.345	206.345	8.65451
18.76	197	206.666	206.666	-9.6659
18.78	197	206.986	206.986	-9.98582
18.8	208	207.305	207.305	0.694788
18.82	198	207.624	207.624	-9.62406
18.84	215	207.942	207.942	7.05767
18.86	211	208.26	208.26	2.74
18.88	197	208.577	208.577	-11.577
18.9	203	208.893	208.893	-5.89342
18.92	217	209.209	209.209	7.79088
18.94	205	209.524	209.524	-4.52411
18.96	197	209.838	209.838	-12.8384
18.98	220	210.152	210.152	9.84814
19	229	210.465	210.465	18.5354
19.02	206	210.776	210.776	-4.77646
19.04	192	211.088	211.088	-19.0875
19.06	229	211.398	211.398	17.6023
19.08	198	211.707	211.707	-13.707
19.1	204	212.015	212.015	-8.01531
19.12	195	212.323	212.323	-17.3227
19.14	215	212.629	212.629	2.37086
19.16	208	212.935	212.935	-4.93457
19.18	198	213.239	213.239	-15.239
19.2	205	213.542	213.542	-8.5423
19.22	208	213.845	213.845	-5.84455
19.24	228	214.146	214.146	13.8543
19.26	201	214.446	214.446	-13.4457
19.28	197	214.744	214.744	-17.7445
19.3	205	215.042	215.042	-10.0422
19.32	222	215.339	215.339	6.66139
19.34	191	215.634	215.634	-24.6338
19.36	175	215.928	215.928	-40.9277
19.38	207	216.22	216.22	-9.22033
19.4	212	216.512	216.512	-4.51162
19.42	194	216.802	216.802	-22.8016
19.44	216	217.09	217.09	-1.09011
19.46	172	217.377	217.377	-45.3773
19.48	236	217.663	217.663	18.337
19.5	215	217.947	217.947	-2.94725
19.52	201	218.23	218.23	-17.23
19.54	195	218.511	218.511	-23.5113
19.56	201	218.791	218.791	-17.791
19.58	223	219.069	219.069	3.93083
19.6	208	219.346	219.346	-11.3457
19.62	219	219.621	219.621	-0.620685
19.64	231	219.894	219.894	11.106
19.66	205	220.166	220.166	-15.1656
19.68	216	220.435	220.435	-4.43553
19.7	225	220.704	220.704	4.29627
19.72	227	220.97	220.97	6.02982
19.74	228	221.235	221.235	6.76516
19.76	235	221.498	221.498	13.5023
19.78	211	221.759	221.759	-10.7587
19.8	225	222.018	222.018	2.98212
19.82	235	222.275	222.275	12.7248
19.84	233	222.53	222.53	10.4695
19.86	237	222.784	222.784	14.2161
19.88	209	223.035	223.035	-14.0354
19.9	214	223.285	223.285	-9.28484
19.92	219	223.532	223.532	-4.53227
19.94	223	223.778	223.778	-0.777656
19.96	228	224.021	224.021	3.97903
19.98	237	224.262	224.262	12.7378
20	218	224.501	224.501	-6.50125
20.02	229	224.738	224.738	4.26182
20.04	228	224.973	224.973	3.02708
20.06	206	225.206	225.206	-19.2054
20.08	232	225.436	225.436	6.56425
20.1	185	225.664	225.664	-40.6638
20.12	230	225.889	225.889	4.11047
20.14	243	226.113	226.113	16.887
20.16	226	226.334	226.334	-0.334041
20.18	237	226.553	226.553	10.4472
20.2	216	226.769	226.769	-10.7691
20.22	204	226.983	226.983	-22.983
20.24	202	227.194	227.194	-25.1944
20.26	248	227.403	227.403	20.5966
20.28	241	227.61	227.61	13.3902
20.3	219	227.814	227.814	-8.81378
20.32	242	228.015	228.015	13.9848
20.34	230	228.214	228.214	1.78605
20.36	227	228.41	228.41	-1.41013
20.38	223	228.604	228.604	-5.60368
20.4	248	228.795	228.795	19.2054
20.42	223	228.983	228.983	-5.98275
20.44	244	229.168	229.168	14.8318
20.46	211	229.351	229.351	-18.3509
20.48	229	229.531	229.531	-0.530898
20.5	244	229.708	229.708	14.2919
20.52	224	229.882	229.882	-5.88238
20.54	237	230.054	230.054	6.94614
20.56	244	230.222	230.222	13.7775
20.58	236	230.388	230.388	5.61184
20.6	227	230.551	230.551	-3.55092
20.62	211	230.711	230.711	-19.7107
20.64	215	230.868	230.868	-15.8675
20.66	252	231.021	231.021	20.9787
20.68	255	231.172	231.172	23.8279
20.7	222	231.32	231.32	-9.31981
20.72	248	231.464	231.464	16.5356
20.74	236	231.606	231.606	4.3941
20.76	239	231.744	231.744	7.25576
20.78	236	231.879	231.879	4.12059
20.8	280	232.011	232.011	47.9886
20.82	241	232.14	232.14	8.85989
20.84	257	232.266	232.266	24.7344
20.86	219	232.388	232.388	-13.3878
20.88	227	232.507	232.507	-5.5067
20.9	247	232.622	232.622	14.3777
20.92	237	232.734	232.734	4.26554
20.94	225	232.843	232.843	-7.84328
20.96	240	232.949	232.949	7.05132
20.98	258	233.051	233.051	24.9494
21	219	233.149	233.149	-14.1491
21.02	240	233.244	233.244	6.75587
21.04	217	233.336	233.336	-16.3356
21.06	254	233.423	233.423	20.5765
21.08	231	233.508	233.508	-2.50788
21.1	224	233.589	233.589	-9.58863
21.12	226	233.666	233.666	-7.66575
21.14	264	233.739	233.739	30.2608
21.16	253	233.809	233.809	19.191
21.18	240	233.875	233.875	6.12493
21.2	238	233.937	233.937	4.06259
21.22	234	233.996	233.996	0.00401467
21.24	255	234.051	234.051	20.9492
21.26	231	234.102	234.102	-3.10174
21.28	261	234.149	234.149	26.8511
21.3	266	234.192	234.192	31.8079
21.32	232	234.232	234.232	-2.23149
21.34	254	234.267	234.267	19.7331
21.36	236	234.298	234.298	1.70159
21.38	249	234.326	234.326	14.6741
21.4	246	234.349	234.349	11.6506
21.42	248	234.369	234.369	13.6311
21.44	209	234.384	234.384	-25.3843
21.46	261	234.396	234.396	26.6044
21.48	220	234.403	234.403	-14.4029
21.5	234	234.406	234.406	-0.405964
21.52	241	234.405	234.405	6.59511
21.54	230	234.4	234.4	-4.39962
21.56	245	234.39	234.39	10.6099
21.58	266	234.376	234.376	31.6236
21.6	236	234.358	234.358	1.64161
21.62	251	234.336	234.336	16.6639
21.64	255	234.31	234.31	20.6905
21.66	253	234.279	234.279	18.7215
21.68	267	234.243	234.243	32.7568
21.7	248	234.204	234.204	13.7964
21.72	219	234.16	234.16	-15.1597
21.74	262	234.112	234.112	27.8884
21.76	275	234.059	234.059	40.9408
21.78	261	234.003	234.003	26.9973
21.8	234	233.942	233.942	0.0580863
21.82	257	233.877	233.877	23.123
21.84	241	233.808	233.808	7.19201
21.86	235	233.735	233.735	1.26514
21.88	228	233.658	233.658	-5.65764
21.9	228	233.576	233.576	-5.57637
21.92	263	233.491	233.491	29.5089
21.94	262	233.402	233.402	28.5982
21.96	240	233.309	233.309	6.69152
21.98	243	233.211	233.211	9.78877
22	219	233.11	233.11	-14.11
22.02	231	233.005	233.005	-2.00496
22.04	268	232.896	232.896	35.104
22.06	233	232.783	232.783	0.216832
22.08	264	232.667	232.667	31.3335
22.1	261	232.546	232.546	28.454
22.12	231	232.422	232.422	-1.42178
22.14	240	232.294	232.294	7.70624
22.16	239	232.162	232.162	6.83798
22.18	242	232.027	232.027	9.97345
22.2	237	231.887	231.887	5.11259
22.22	264	231.745	231.745	32.2554
22.24	222	231.598	231.598	-9.59816
22.26	266	231.448	231.448	34.5519
22.28	249	231.294	231.294	17.7055
22.3	247	231.137	231.137	15.8628
22.32	249	230.976	230.976	18.0235
22.34	255	230.812	230.812	24.1877
22.36	249	230.644	230.644	18.3555
22.38	211	230.473	230.473	-19.4733
22.4	250	230.299	230.299	19.7013
22.42	213	230.121	230.121	-17.1206
22.44	254	229.939	229.939	24.0608
22.46	209	229.754	229.754	-20.7543
22.48	232	229.566	229.566	2.43383
22.5	244	229.375	229.375	14.6253
22.52	259	229.18	229.18	29.8201
22.54	241	228.982	228.982	12.0181
22.56	221	228.781	228.781	-7.78064
22.58	230	228.576	228.576	1.42385
22.6	207	228.369	228.369	-21.3685
22.62	242	228.158	228.158	13.8424
22.64	221	227.944	227.944	-6.94363
22.66	247	227.726	227.726	19.2735
22.68	237	227.506	227.506	9.49368
22.7	244	227.283	227.283	16.717
22.72	211	227.057	227.057	-16.0567
22.74	239	226.827	226.827	12.1726
22.76	243	226.595	226.595	16.4049
22.78	233	226.36	226.36	6.64023
22.8	230	226.121	226.121	3.87847
22.82	234	225.88	225.88	8.11964
22.84	248	225.636	225.636	22.3637
22.86	212	225.389	225.389	-13.3894
22.88	219	225.14	225.14	-6.13958
22.9	234	224.887	224.887	9.11302
22.92	233	224.632	224.632	8.36843
22.94	229	224.373	224.373	4.6266
22.96	224	224.113	224.113	-0.112479
22.98	231	223.849	223.849	7.15117
23	212	223.583	223.583	-11.5825
23.02	221	223.314	223.314	-2.31347
23.04	226	223.042	223.042	2.9582
23.06	234	222.768	222.768	11.2325
23.08	229	222.491	222.491	6.50938
23.1	235	222.211	222.211	12.7889
23.12	234	221.929	221.929	12.0709
23.14	202	221.645	221.645	-19.6446
23.16	191	221.357	221.357	-30.3575
23.18	241	221.068	221.068	19.932
23.2	215	220.776	220.776	-5.77604
23.22	208	220.482	220.482	-12.4816
23.24	211	220.185	220.185	-9.18483
23.26	222	219.886	219.886	2.11436
23.28	209	219.584	219.584	-10.5841
23.3	225	219.28	219.28	5.71976
23.32	211	218.974	218.974	-7.97407
23.34	232	218.666	218.666	13.3344
23.36	215	218.355	218.355	-3.35492
23.38	205	218.042	218.042	-13.042
23.4	214	217.727	217.727	-3.72684
23.42	225	217.41	217.41	7.59048
23.44	211	217.09	217.09	-6.09005
23.46	248	216.768	216.768	31.2316
23.48	234	216.445	216.445	17.5553
23.5	222	216.119	216.119	5.88107
23.52	223	215.791	215.791	7.20893
23.54	203	215.461	215.461	-12.4612
23.56	243	215.129	215.129	27.8707
23.58	217	214.795	214.795	2.20458
23.6	208	214.46	214.46	-6.45958
23.62	225	214.122	214.122	10.8782
23.64	203	213.782	213.782	-10.7821
23.66	194	213.441	213.441	-19.4406
23.68	218	213.097	213.097	4.90286
23.7	228	212.752	212.752	15.2481
23.72	201	212.405	212.405	-11.4048
23.74	227	212.056	212.056	14.9441
23.76	212	211.705	211.705	0.294664
23.78	209	211.353	211.353	-2.35298
23.8	207	210.999	210.999	-3.99892
23.82	225	210.643	210.643	14.3568
23.84	212	210.286	210.286	1.71425
23.86	194	209.927	209.927	-15.9267
23.88	210	209.566	209.566	0.433972
23.9	205	209.204	209.204	-4.20377
23.92	216	208.84	208.84	7.16005
23.94	195	208.475	208.475	-13.4746
23.96	190	208.108	208.108	-18.1077
23.98	203	207.739	207.739	-4.73936
24	177	207.369	207.369	-30.3695
24.02	199	206.998	206.998	-7.99826
24.04	207	206.626	206.626	0.374422
24.06	197	206.251	206.251	-9.2515
24.08	194	205.876	205.876	-11.8761
24.1	199	205.499	205.499	-6.49928
24.12	189	205.121	205.121	-16.1212
24.14	192	204.742	204.742	-12.7418
24.16	209	204.361	204.361	4.63888
24.18	187	203.979	203.979	-16.9792
24.2	207	203.596	203.596	3.40391
24.22	193	203.212	203.212	-10.2118
24.24	243	202.826	202.826	40.1737
24.26	177	202.44	202.44	-25.4397
24.28	201	202.052	202.052	-1.05191
24.3	183	201.663	201.663	-18.6631
24.32	187	201.273	201.273	-14.2731
24.34	202	200.882	200.882	1.11781
24.36	181	200.49	200.49	-19.4902
24.38	201	200.097	200.097	0.90277
24.4	189	199.703	199.703	-10.7033
24.42	188	199.308	199.308	-11.3084
24.44	159	198.913	198.913	-39.9126
24.46	194	198.516	198.516	-4.51584
24.48	203	198.118	198.118	4.88175
24.5	174	197.72	197.72	-23.7198
24.52	174	197.321	197.321	-23.3206
24.54	179	196.921	196.921	-17.9205
24.56	182	196.52	196.52	-14.5197
24.58	200	196.118	196.118	3.88193
24.6	207	195.716	195.716	11.2842
24.62	179	195.313	195.313	-16.3128
24.64	221	194.909	194.909	26.0909
24.66	196	194.505	194.505	1.49527
24.68	203	194.1	194.1	8.90024
24.7	188	193.694	193.694	-5.69419
24.72	175	193.288	193.288	-18.288
24.74	201	192.881	192.881	8.11864
24.76	190	192.474	192.474	-2.47414
24.78	178	192.066	192.066	-14.0664
24.8	207	191.658	191.658	15.3418
24.82	186	191.25	191.25	-5.24955
24.84	199	190.84	190.84	8.15954
24.86	182	190.431	190.431	-8.43097
24.88	201	190.021	190.021	10.9789
24.9	179	189.611	189.611	-10.6109
24.92	200	189.2	189.2	10.7997
24.94	175	188.79	188.79	-13.7895
24.96	189	188.378	188.378	0.621678
24.98	207	187.967	187.967	19.0331
25	184	187.555	187.555	-3.5553
25.02	194	187.143	187.143	6.85654
25.04	208	186.731	186.731	21.2686
25.06	162	186.319	186.319	-24.3193
25.08	188	185.907	185.907	2.09304
25.1	185	185.494	185.494	-0.49454
25.12	179	185.082	185.082	-6.08204
25.14	174	184.669	184.669	-10.6695
25.16	174	184.257	184.257	-10.2569
25.18	178	183.844	183.844	-5.84429
25.2	180	183.432	183.432	-3.4317
25.22	197	183.019	183.019	13.9809
25.24	175	182.607	182.607	-7.60667
25.26	193	182.194	182.194	10.8057
25.28	157	181.782	181.782	-24.782
25.3	178	181.37	181.37	-3.36985
25.32	183	180.958	180.958	2.04213
25.34	170	180.546	180.546	-10.5461
25.36	165	180.135	180.135	-15.1345
25.38	162	179.723	179.723	-17.7232
25.4	151	179.312	179.312	-28.3121
25.42	170	178.901	178.901	-8.90129
25.44	161	178.491	178.491	-17.4908
25.46	176	178.081	178.081	-2.08067
25.48	179	177.671	177.671	1.32912
25.5	171	177.262	177.262	-6.26149
25.52	162	176.852	176.852	-14.8525
25.54	176	176.444	176.444	-0.443942
25.56	160	176.036	176.036	-16.0358
25.58	196	175.628	175.628	20.3718
25.6	171	175.221	175.221	-4.22113
25.62	186	174.815	174.815	11.1854
25.64	171	174.409	174.409	-3.40855
25.66	157	174.003	174.003	-17.0031
25.68	167	173.598	173.598	-6.5983
25.7	156	173.194	173.194	-17.1941
25.72	156	172.791	172.791	-16.7906
25.74	160	172.388	172.388	-12.3877
25.76	180	171.986	171.986	8.01441
25.78	164	171.584	171.584	-7.58417
25.8	171	171.184	171.184	-0.183514
25.82	184	170.784	170.784	13.2164
25.84	177	170.385	170.385	6.61544
25.86	164	169.986	169.986	-5.98632
25.88	169	169.589	169.589	-0.588927
25.9	156	169.192	169.192	-13.1924
25.92	171	168.797	168.797	2.20319
25.94	183	168.402	168.402	14.5979
25.96	193	168.008	168.008	24.9916
25.98	169	167.616	167.616	1.38435
26	138	167.224	167.224	-29.2239
26.02	175	166.833	166.833	8.16682
26.04	177	166.444	166.444	10.5565
26.06	162	166.055	166.055	-4.05492
26.08	164	165.667	165.667	-1.66742
26.1	169	165.281	165.281	3.71894
26.12	155	164.896	164.896	-9.89584
26.14	155	164.512	164.512	-9.5118
26.16	166	164.129	164.129	1.87105
26.18	161	163.747	163.747	-2.74733
26.2	137	163.367	163.367	-26.367
26.22	150	162.988	162.988	-12.9879
26.24	148	162.61	162.61	-14.6101
26.26	150	162.234	162.234	-12.2336
26.28	158	161.858	161.858	-3.85847
26.3	171	161.485	161.485	9.51529
26.32	165	161.112	161.112	3.88765
26.34	189	160.741	160.741	28.2586
26.36	140	160.372	160.372	-20.3719
26.38	169	160.004	160.004	8.9961
26.4	142	159.637	159.637	-17.6374
26.42	182	159.272	159.272	22.7276
26.44	169	158.909	158.909	10.0911
26.46	175	158.547	158.547	16.453
26.48	186	158.187	158.187	27.8133
26.5	165	157.828	157.828	7.17195
26.52	175	157.471	157.471	17.529
26.54	176	157.116	157.116	18.8843
26.56	200	156.762	156.762	43.238
26.58	192	156.41	156.41	35.59
26.6	195	156.06	156.06	38.9402
26.62	191	155.711	155.711	35.2886
26.64	184	155.365	155.365	28.6353
26.66	194	155.02	155.02	38.9802
26.68	187	154.677	154.677	32.3233
26.7	155	154.335	154.335	0.66457
26.72	176	153.996	153.996	22.0041
26.74	155	153.658	153.658	1.34191
26.76	155	153.322	153.322	1.67795
26.78	176	152.988	152.988	23.0122
26.8	141	152.655	152.655	-11.6552
26.82	178	152.324	152.324	25.6756
26.84	163	151.995	151.995	11.0047
26.86	161	151.668	151.668	9.33202
26.88	134	151.342	151.342	-17.3423
26.9	146	151.018	151.018	-5.01842
26.92	169	150.696	150.696	18.3038
26.94	142	150.376	150.376	-8.37568
26.96	146	150.057	150.057	-4.05686
26.98	163	149.74	149.74	13.2603
27	143	149.424	149.424	-6.42427
27.02	150	149.111	149.111	0.88951
27.04	124	148.798	148.798	-24.7984
27.06	163	148.488	148.488	14.5121
27.08	162	148.179	148.179	13.8209
27.1	128	147.872	147.872	-19.872
27.12	141	147.566	147.566	-6.56651
27.14	116	147.263	147.263	-31.2627
27.16	174	146.96	146.96	27.0396
27.18	153	146.66	146.66	6.34016
27.2	138	146.361	146.361	-8.36087
27.22	164	146.064	146.064	17.9365
27.24	145	145.768	145.768	-0.767758
27.26	153	145.474	145.474	7.52639
27.28	133	145.181	145.181	-12.1811
27.3	126	144.89	144.89	-18.8901
27.32	133	144.601	144.601	-11.6007
27.34	145	144.313	144.313	0.687092
27.36	151	144.027	144.027	6.97332
27.38	150	143.742	143.742	6.25799
27.4	155	143.459	143.459	11.5411
27.42	122	143.177	143.177	-21.1774
27.44	146	142.897	142.897	3.10265
27.46	135	142.619	142.619	-7.61888
27.48	154	142.342	142.342	11.658
27.5	153	142.067	142.067	10.9335
27.52	164	141.793	141.793	22.2073
27.54	149	141.52	141.52	7.47969
27.56	149	141.25	141.25	7.75054
27.58	161	140.98	140.98	20.0199
27.6	145	140.712	140.712	4.28774
27.62	141	140.446	140.446	0.554096
27.64	146	140.181	140.181	5.81897
27.66	148	139.918	139.918	8.08236
27.68	160	139.656	139.656	20.3443
27.7	131	139.395	139.395	-8.39527
27.72	149	139.136	139.136	9.86372
27.74	149	138.879	138.879	10.1212
27.76	118	138.623	138.623	-20.6227
27.78	140	138.368	138.368	1.63197
27.8	150	138.115	138.115	11.8852
27.82	132	137.863	137.863	-5.86305
27.84	148	137.613	137.613	10.3873
27.86	124	137.364	137.364	-13.3638
27.88	137	137.116	137.116	-0.116255
27.9	147	136.87	136.87	10.1299
27.92	136	136.625	136.625	-0.625435
27.94	138	136.382	136.382	1.61788
27.96	146	136.14	136.14	9.85981
27.98	132	135.9	135.9	-3.89965
28	127	135.661	135.661	-8.66048
28.02	154	135.423	135.423	18.5773
28.04	148	135.186	135.186	12.8138
28.06	115	134.951	134.951	-19.9512
28.08	134	134.717	134.717	-0.717434
28.1	141	134.485	134.485	6.51495
28.12	139	134.254	134.254	4.74599
28.14	118	134.024	134.024	-16.0243
28.16	133	133.796	133.796	-0.795918
28.18	138	133.569	133.569	4.43114
28.2	140	133.343	133.343	6.65689
28.22	145	133.119	133.119	11.8813
28.24	139	132.895	132.895	6.10447
28.26	144	132.674	132.674	11.3263
28.28	131	132.453	132.453	-1.45315
28.3	134	132.234	132.234	1.76612
28.32	168	132.016	132.016	35.9841
28.34	134	131.799	131.799	2.20082
28.36	131	131.584	131.584	-0.583731
28.38	141	131.369	131.369	9.63046
28.4	144	131.157	131.157	12.8434
28.42	110	130.945	130.945	-20.9449
28.44	117	130.734	130.734	-13.7345
28.46	136	130.525	130.525	5.47474
28.48	144	130.317	130.317	13.6827
28.5	136	130.111	130.111	5.88948
28.52	127	129.905	129.905	-2.90498
28.54	140	129.701	129.701	10.2994
28.56	129	129.498	129.498	-0.497517
28.58	148	129.296	129.296	18.7044
28.6	138	129.095	129.095	8.90515
28.62	134	128.895	128.895	5.1047
28.64	141	128.697	128.697	12.3031
28.66	142	128.5	128.5	13.5003
28.68	124	128.304	128.304	-4.30371
28.7	136	128.109	128.109	7.89115
28.72	127	127.915	127.915	-0.915139
28.74	135	127.723	127.723	7.27742
28.76	136	127.531	127.531	8.46884
28.78	132	127.341	127.341	4.65911
28.8	120	127.152	127.152	-7.15174
28.82	128	126.964	126.964	1.03628
28.84	123	126.777	126.777	-3.77681
28.86	110	126.591	126.591	-16.591
28.88	112	126.406	126.406	-14.4063
28.9	152	126.223	126.223	25.7772
28.92	128	126.04	126.04	1.95973
28.94	119	125.859	125.859	-6.85887
28.96	129	125.679	125.679	3.32145
28.98	126	125.499	125.499	0.500685
29	133	125.321	125.321	7.67886
29.02	104	125.144	125.144	-21.144
29.04	123	124.968	124.968	-1.96799
29.06	107	124.793	124.793	-17.793
29.08	116	124.619	124.619	-8.61904
29.1	112	124.446	124.446	-12.4461
29.12	111	124.274	124.274	-13.2743
29.14	136	124.103	124.103	11.8966
29.16	120	123.934	123.934	-3.93358
29.18	126	123.765	123.765	2.23523
29.2	135	123.597	123.597	11.403
29.22	104	123.43	123.43	-19.4302
29.24	116	123.264	123.264	-7.26436
29.26	149	123.1	123.1	25.9005
29.28	101	122.936	122.936	-21.9357
29.3	112	122.773	122.773	-10.7729
29.32	101	122.611	122.611	-21.611
29.34	143	122.45	122.45	20.5499
29.36	125	122.29	122.29	2.70988
29.38	127	122.131	122.131	4.86888
29.4	115	121.973	121.973	-6.97307
29.42	132	121.816	121.816	10.184
29.44	122	121.66	121.66	0.340209
29.46	133	121.504	121.504	11.4954
29.48	135	121.35	121.35	13.6498
29.5	124	121.197	121.197	2.80317
29.52	139	121.044	121.044	17.9557
29.54	137	120.893	120.893	16.1073
29.56	106	120.742	120.742	-14.7421
29.58	114	120.592	120.592	-6.59227
29.6	110	120.443	120.443	-10.4434
29.62	122	120.295	120.295	1.70466
29.64	130	120.148	120.148	9.85182
29.66	120	120.002	120.002	-0.00190219
29.68	125	119.856	119.856	5.14352
29.7	122	119.712	119.712	2.28808
29.72	107	119.568	119.568	-12.5682
29.74	141	119.425	119.425	21.5747
29.76	140	119.283	119.283	20.7167
29.78	135	119.142	119.142	15.8579
29.8	127	119.002	119.002	7.99828
29.82	122	118.862	118.862	3.13783
29.84	131	118.723	118.723	12.2766
29.86	108	118.585	118.585	-10.5855
29.88	123	118.448	118.448	4.55164
29.9	102	118.312	118.312	-16.312
29.92	122	118.177	118.177	3.82353
29.94	112	118.042	118.042	-6.0417
29.96	120	117.908	117.908	2.09229
29.98	111	117.775	117.775	-6.77449
30	132	117.642	117.642	14.358
30.02	126	117.51	117.51	8.48966
30.04	123	117.379	117.379	5.62061
30.06	129	117.249	117.249	11.7508
30.08	126	117.12	117.12	8.88026
30.1	130	116.991	116.991	13.009
30.12	116	116.863	116.863	-0.863016
30.14	101	116.736	116.736	-15.7357
30.16	110	116.609	116.609	-6.60918
30.18	105	116.483	116.483	-11.4833
30.2	116	116.358	116.358	-0.358186
30.22	121	116.234	116.234	4.76626
30.24	121	116.11	116.11	4.89002
30.26	106	115.987	115.987	-9.98691
30.28	111	115.865	115.865	-4.86451
30.3	108	115.743	115.743	-7.74279
30.32	95	115.622	115.622	-20.6217
30.34	123	115.501	115.501	7.49866
30.36	119	115.382	115.382	3.6184
30.38	121	115.263	115.263	5.73749
30.4	131	115.144	115.144	15.8559
30.42	130	115.026	115.026	14.9738
30.44	114	114.909	114.909	-0.909067
30.46	126	114.793	114.793	11.2075
30.48	101	114.677	114.677	-13.6766
30.5	107	114.561	114.561	-7.56124
30.52	101	114.447	114.447	-13.4465
30.54	120	114.332	114.332	5.66761
30.56	124	114.219	114.219	9.78114
30.58	112	114.106	114.106	-2.10591
30.6	114	113.994	113.994	0.00644905
30.62	108	113.882	113.882	-5.88176
30.64	114	113.77	113.77	0.229456
30.66	110	113.66	113.66	-3.65989
30.68	102	113.55	113.55	-11.5498
30.7	124	113.44	113.44	10.5598
30.72	124	113.331	113.331	10.6688
30.74	104	113.223	113.223	-9.22277
30.76	114	113.115	113.115	0.885167
30.78	96	113.007	113.007	-17.0074
30.8	111	112.9	112.9	-1.90054
30.82	113	112.794	112.794	0.205838
30.84	120	112.688	112.688	7.3117
30.86	103	112.583	112.583	-9.58293
30.88	103	112.478	112.478	-9.47806
30.9	108	112.374	112.374	-4.37368
30.92	122	112.27	112.27	9.73022
30.94	118	112.166	112.166	5.83364
30.96	117	112.063	112.063	4.93659
30.98	105	111.961	111.961	-6.96093
31	110	111.859	111.859	-1.85891
31.02	101	111.757	111.757	-10.7573
31.04	120	111.656	111.656	8.34379
31.06	120	111.555	111.555	8.44448
31.08	116	111.455	111.455	4.54473
31.1	96	111.355	111.355	-15.3554
31.12	103	111.256	111.256	-8.25605
31.14	120	111.157	111.157	8.84294
31.16	108	111.058	111.058	-3.05849
31.18	120	110.96	110.96	9.03968
31.2	123	110.862	110.862	12.1374
31.22	110	110.765	110.765	-0.765163
31.24	98	110.668	110.668	-12.6682
31.26	112	110.572	110.572	1.42845
31.28	124	110.475	110.475	13.5247
31.3	100	110.379	110.379	-10.3794
31.32	108	110.284	110.284	-2.28391
31.34	106	110.189	110.189	-4.18875
31.36	138	110.094	110.094	27.9061
31.38	119	109.999	109.999	9.00053
31.4	135	109.905	109.905	25.0947
31.42	115	109.811	109.811	5.18846
31.44	102	109.718	109.718	-7.71806
31.46	112	109.625	109.625	2.3751
31.48	97	109.532	109.532	-12.532
31.5	110	109.439	109.439	0.56049
31.52	116	109.347	109.347	6.65273
31.54	107	109.255	109.255	-2.25532
31.56	133	109.164	109.164	23.8363
31.58	104	109.072	109.072	-5.07228
31.6	104	108.981	108.981	-4.98118
31.62	98	108.89	108.89	-10.8903
31.64	112	108.8	108.8	3.20022
31.66	96	108.71	108.71	-12.7095
31.68	106	108.619	108.619	-2.61945
31.7	122	108.53	108.53	13.4703
31.72	91	108.44	108.44	-17.4402
31.74	110	108.351	108.351	1.64905
31.76	118	108.262	108.262	9.73802
31.78	106	108.173	108.173	-2.17327
31.8	121	108.085	108.085	12.9152
31.82	114	107.997	107.997	6.00337
31.84	106	107.909	107.909	-1.9087
31.86	124	107.821	107.821	16.179
31.88	116	107.734	107.734	8.26638
31.9	108	107.647	107.647	0.35353
31.92	112	107.56	107.56	4.44043
31.94	111	107.473	107.473	3.52707
31.96	111	107.386	107.386	3.61346
31.98	98	107.3	107.3	-9.30041
32	109	107.215	107.215	1.78547
32.02	123	107.129	107.129	15.8711
32.04	96	107.043	107.043	-11.0435
32.06	119	106.958	106.958	12.0416
32.08	91	106.874	106.874	-15.8735
32.1	101	106.789	106.789	-5.7889
32.12	102	106.704	106.704	-4.70452
32.14	87	106.62	106.62	-19.6204
32.16	106	106.537	106.537	-0.536504
32.18	102	106.453	106.453	-4.45286
32.2	121	106.37	106.37	14.6305
32.22	109	106.286	106.286	2.71368
32.24	101	106.203	106.203	-5.20341
32.26	117	106.121	106.121	10.8793
32.28	95	106.038	106.038	-11.0383
32.3	99	105.956	105.956	-6.95613
32.32	97	105.874	105.874	-8.87418
32.34	101	105.793	105.793	-4.79247
32.36	98	105.711	105.711	-7.711
32.38	104	105.63	105.63	-1.62977
32.4	96	105.549	105.549	-9.54877
32.42	109	105.468	105.468	3.532
32.44	111	105.388	105.388	5.61252
32.46	108	105.307	105.307	2.69282
32.48	95	105.227	105.227	-10.2271
32.5	117	105.147	105.147	11.8527
32.52	106	105.068	105.068	0.932312
32.54	99	104.988	104.988	-5.98832
32.56	96	104.909	104.909	-8.90918
32.58	96	104.83	104.83	-8.83027
32.6	116	104.752	104.752	11.2484
32.62	100	104.673	104.673	-4.67312
32.64	107	104.595	104.595	2.40511
32.66	93	104.517	104.517	-11.5169
32.68	112	104.439	104.439	7.5609
32.7	101	104.362	104.362	-3.36153
32.72	107	104.284	104.284	2.7158
32.74	90	104.207	104.207	-14.2071
32.76	86	104.13	104.13	-18.1302
32.78	98	104.053	104.053	-6.05351
32.8	86	103.977	103.977	-17.977
32.82	98	103.901	103.901	-5.90081
32.84	105	103.825	103.825	1.17521
32.86	109	103.749	103.749	5.25102
32.88	107	103.673	103.673	3.32661
32.9	101	103.598	103.598	-2.59801
32.92	93	103.523	103.523	-10.5229
32.94	96	103.448	103.448	-7.4479
32.96	89	103.373	103.373	-14.3732
32.98	105	103.299	103.299	1.70136
33	99	103.224	103.224	-4.22432
33.02	90	103.15	103.15	-13.1502
33.04	94	103.076	103.076	-9.07632
33.06	91	103.003	103.003	-12.0026
33.08	107	102.929	102.929	4.07086
33.1	86	102.856	102.856	-16.8559
33.12	95	102.783	102.783	-7.78279
33.14	108	102.71	102.71	5.29007
33.16	94	102.637	102.637	-8.63726
33.18	122	102.565	102.565	19.4352
33.2	101	102.493	102.493	-1.49254
33.22	111	102.421	102.421	8.57952
33.24	92	102.349	102.349	-10.3486
33.26	117	102.277	102.277	14.723
33.28	114	102.206	102.206	11.7945
33.3	96	102.134	102.134	-6.13424
33.32	109	102.063	102.063	6.93682
33.34	96	101.992	101.992	-5.9923
33.36	93	101.922	101.922	-8.92163
33.38	88	101.851	101.851	-13.8512
33.4	105	101.781	101.781	3.21914
33.42	113	101.711	101.711	11.2892
33.44	111	101.641	101.641	9.35914
33.46	101	101.571	101.571	-0.571144
33.48	95	101.502	101.502	-6.50162
33.5	99	101.432	101.432	-2.43228
33.52	86	101.363	101.363	-15.3631
33.54	89	101.294	101.294	-12.2942
33.56	88	101.225	101.225	-13.2254
33.58	102	101.157	101.157	0.843182
33.6	102	101.088	101.088	0.911585
33.62	120	101.02	101.02	18.9798
33.64	97	100.952	100.952	-3.95216
33.66	116	100.884	100.884	15.1157
33.68	111	100.817	100.817	10.1834
33.7	108	100.749	100.749	7.25086
33.72	115	100.682	100.682	14.3182
33.74	99	100.615	100.615	-1.6147
33.76	100	100.548	100.548	-0.54774
33.78	99	100.481	100.481	-1.48096
33.8	107	100.414	100.414	6.58564
33.82	96	100.348	100.348	-4.34793
33.84	103	100.282	100.282	2.71832
33.86	108	100.216	100.216	7.7844
33.88	95	100.15	100.15	-5.14969
33.9	114	100.084	100.084	13.916
33.92	100	100.018	100.018	-0.0183952
33.94	93	99.953	99.953	-6.953
33.96	117	99.8878	99.8878	17.1122
33.98	103	99.8227	99.8227	3.17728
34	99	99.7578	99.7578	-0.757835
34.02	97	99.6931	99.6931	-2.69311
34.04	98	99.6286	99.6286	-1.62856
34.06	90	99.5642	99.5642	-9.56417
34.08	99	99.4999	99.4999	-0.499943
34.1	106	99.4359	99.4359	6.56412
34.12	83	99.372	99.372	-16.372
34.14	83	99.3082	99.3082	-16.3082
34.16	96	99.2447	99.2447	-3.24466
34.18	114	99.1813	99.1813	14.8187
34.2	91	99.118	99.118	-8.11799
34.22	101	99.0549	99.0549	1.94511
34.24	109	98.992	98.992	10.0081
34.26	101	98.9292	98.9292	2.07084
34.28	94	98.8665	98.8665	-4.86653
34.3	87	98.8041	98.8041	-11.8041
34.32	105	98.7417	98.7417	6.25827
34.34	95	98.6796	98.6796	-3.67956
34.36	104	98.6175	98.6175	5.38245
34.38	94	98.5557	98.5557	-4.55568
34.4	98	98.494	98.494	-0.493968
34.42	88	98.4324	98.4324	-10.4324
34.44	90	98.371	98.371	-8.37099
34.46	93	98.3097	98.3097	-5.30972
34.48	115	98.2486	98.2486	16.7514
34.5	98	98.1876	98.1876	-0.187625
34.52	100	98.1268	98.1268	1.8732
34.54	83	98.0661	98.0661	-15.0661
34.56	127	98.0056	98.0056	28.9944
34.58	92	97.9452	97.9452	-5.94517
34.6	107	97.8849	97.8849	9.11508
34.62	101	97.8248	97.8248	3.1752
34.64	111	97.7648	97.7648	13.2352
34.66	91	97.705	97.705	-6.70499
34.68	107	97.6453	97.6453	9.3547
34.7	95	97.5857	97.5857	-2.58574
34.72	111	97.5263	97.5263	13.4737
34.74	108	97.467	97.467	10.533
34.76	105	97.4079	97.4079	7.59212
34.78	86	97.3489	97.3489	-11.3489
34.8	101	97.29	97.29	3.71002
34.82	101	97.2312	97.2312	3.76877
34.84	96	97.1726	97.1726	-1.17261
34.86	113	97.1141	97.1141	15.8859
34.88	84	97.0558	97.0558	-13.0558
34.9	99	96.9975	96.9975	2.00246
34.92	90	96.9394	96.9394	-6.93944
34.94	84	96.8815	96.8815	-12.8815
34.96	98	96.8236	96.8236	1.17638
34.98	110	96.7659	96.7659	13.2341
35	82	96.7083	96.7083	-14.7083
35.02	104	96.6508	96.6508	7.34916
35.04	86	96.5935	96.5935	-10.5935
35.06	103	96.5363	96.5363	6.46373
35.08	124	96.4792	96.4792	27.5208
35.1	73	96.4222	96.4222	-23.4222
35.12	86	96.3653	96.3653	-10.3653
35.14	99	96.3086	96.3086	2.69143
35.16	108	96.2519	96.2519	11.7481
35.18	102	96.1954	96.1954	5.80456
35.2	92	96.139	96.139	-4.13904
35.22	92	96.0828	96.0828	-4.08277
35.24	97	96.0266	96.0266	0.973396
35.26	112	95.9706	95.9706	16.0294
35.28	99	95.9146	95.9146	3.08538
35.3	84	95.8588	95.8588	-11.8588
35.32	108	95.8031	95.8031	12.1969
35.34	92	95.7475	95.7475	-3.74748
35.36	97	95.692	95.692	1.30801
35.38	114	95.6366	95.6366	18.3634
35.4	92	95.5813	95.5813	-3.58133
35.42	74	95.5262	95.5262	-21.5262
35.44	96	95.4711	95.4711	0.5289
35.46	91	95.4161	95.4161	-4.41614
35.48	85	95.3613	95.3613	-10.3613
35.5	93	95.3065	95.3065	-2.30654
35.52	87	95.2519	95.2519	-8.25189
35.54	100	95.1974	95.1974	4.80265
35.56	96	95.1429	95.1429	0.857094
35.58	111	95.0886	95.0886	15.9114
35.6	90	95.0343	95.0343	-5.03432
35.62	95	94.9802	94.9802	0.0198269
35.64	118	94.9261	94.9261	23.0739
35.66	91	94.8722	94.8722	-3.87217
35.68	104	94.8183	94.8183	9.18168
35.7	102	94.7646	94.7646	7.23544
35.72	110	94.7109	94.7109	15.2891
35.74	99	94.6573	94.6573	4.34268
35.76	98	94.6038	94.6038	3.39616
35.78	90	94.5504	94.5504	-4.55045
35.8	86	94.4972	94.4972	-8.49715
35.82	82	94.4439	94.4439	-12.4439
35.84	99	94.3908	94.3908	4.60917
35.86	82	94.3378	94.3378	-12.3378
35.88	97	94.2849	94.2849	2.71515
35.9	104	94.232	94.232	9.76801
35.92	115	94.1792	94.1792	20.8208
35.94	106	94.1265	94.1265	11.8735
35.96	91	94.0739	94.0739	-3.07393
35.98	79	94.0214	94.0214	-15.0214
36	93	93.969	93.969	-0.968976
36.02	99	93.9166	93.9166	5.08338
36.04	97	93.8643	93.8643	3.13566
36.06	88	93.8122	93.8122	-5.81215
36.08	90	93.76	93.76	-3.76003
36.1	110	93.708	93.708	16.292
36.12	89	93.656	93.656	-4.65603
36.14	100	93.6042	93.6042	6.39586
36.16	84	93.5523	93.5523	-9.55233
36.18	101	93.5006	93.5006	7.4994
36.2	106	93.4489	93.4489	12.5511
36.22	74	93.3974	93.3974	-19.3973
36.24	99	93.3458	93.3458	5.65417
36.26	86	93.2944	93.2944	-7.29439
36.28	91	93.243	93.243	-2.24301
36.3	102	93.1917	93.1917	8.8083
36.32	94	93.1405	93.1405	0.859536
36.34	83	93.0893	93.0893	-10.0893
36.36	122	93.0382	93.0382	28.9618
36.38	120	92.9871	92.9871	27.0129
36.4	92	92.9362	92.9362	-0.936181
36.42	102	92.8853	92.8853	9.11473
36.44	122	92.8344	92.8344	29.1656
36.46	105	92.7836	92.7836	12.2164
36.48	101	92.7329	92.7329	8.26707
36.5	109	92.6823	92.6823	16.3177
36.52	114	92.6317	92.6317	21.3683
36.54	107	92.5811	92.5811	14.4189
36.56	87	92.5306	92.5306	-5.53065
36.58	91	92.4802	92.4802	-1.48022
36.6	109	92.4299	92.4299	16.5702
36.62	103	92.3795	92.3795	10.6205
36.64	95	92.3293	92.3293	2.67071
36.66	97	92.2791	92.2791	4.72092
36.68	95	92.2289	92.2289	2.77107
36.7	95	92.1788	92.1788	2.82116
36.72	89	92.1288	92.1288	-3.1288
36.74	87	92.0788	92.0788	-5.07881
36.76	88	92.0289	92.0289	-4.02887
36.78	85	91.979	91.979	-6.97899
36.8	111	91.9292	91.9292	19.0708
36.82	103	91.8794	91.8794	11.1206
36.84	71	91.8297	91.8297	-20.8297
36.86	82	91.78	91.78	-9.77998
36.88	102	91.7304	91.7304	10.2696
36.9	77	91.6808	91.6808	-14.6808
36.92	88	91.6313	91.6313	-3.63127
36.94	86	91.5818	91.5818	-5.5818
36.96	98	91.5324	91.5324	6.46762
36.98	107	91.483	91.483	15.517
37	73	91.4337	91.4337	-18.4337
37.02	102	91.3844	91.3844	10.6156
37.04	94	91.3352	91.3352	2.66478
37.06	98	91.2861	91.2861	6.71395
37.08	96	91.2369	91.2369	4.76307
37.1	91	91.1879	91.1879	-0.187867
37.12	86	91.1389	91.1389	-5.13885
37.14	87	91.0899	91.0899	-4.08988
37.16	91	91.041	91.041	-0.0409612
37.18	96	90.9921	90.9921	5.00791
37.2	89	90.9433	90.9433	-1.94327
37.22	87	90.8945	90.8945	-3.89449
37.24	83	90.8458	90.8458	-7.84577
37.26	86	90.7971	90.7971	-4.79709
37.28	83	90.7485	90.7485	-7.74846
37.3	107	90.6999	90.6999	16.3001
37.32	99	90.6513	90.6513	8.34866
37.34	98	90.6029	90.6029	7.39715
37.36	91	90.5544	90.5544	0.445597
37.38	81	90.506	90.506	-9.50601
37.4	94	90.4577	90.4577	3.54234
37.42	94	90.4094	90.4094	3.59065
37.44	88	90.3611	90.3611	-2.36109
37.46	101	90.3129	90.3129	10.6871
37.48	99	90.2647	90.2647	8.73528
37.5	108	90.2166	90.2166	17.7834
37.52	86	90.1685	90.1685	-4.16852
37.54	89	90.1205	90.1205	-1.12048
37.56	103	90.0725	90.0725	12.9275
37.58	78	90.0246	90.0246	-12.0246
37.6	99	89.9767	89.9767	9.02334
37.62	84	89.9288	89.9288	-5.9288
37.64	91	89.881	89.881	1.11901
37.66	69	89.8332	89.8332	-20.8332
37.68	103	89.7855	89.7855	13.2145
37.7	85	89.7378	89.7378	-4.73782
37.72	102	89.6902	89.6902	12.3098
37.74	84	89.6426	89.6426	-5.64259
37.76	85	89.595	89.595	-4.59504
37.78	88	89.5475	89.5475	-1.54753
37.8	91	89.5001	89.5001	1.49994
37.82	102	89.4526	89.4526	12.5474
37.84	98	89.4052	89.4052	8.59475
37.86	92	89.3579	89.3579	2.64209
37.88	90	89.3106	89.3106	0.689393
37.9	89	89.2634	89.2634	-0.263347
37.92	80	89.2161	89.2161	-9.21613
37.94	90	89.1689	89.1689	0.83105
37.96	91	89.1218	89.1218	1.87819
37.98	67	89.0747	89.0747	-22.0747
38	86	89.0277	89.0277	-3.02766
38.02	82	88.9806	88.9806	-6.98064
38.04	99	88.9337	88.9337	10.0663
38.06	98	88.8867	88.8867	9.11328
38.08	95	88.8398	88.8398	6.16018
38.1	88	88.793	88.793	-0.792963
38.12	92	88.7461	88.7461	3.25386
38.14	83	88.6994	88.6994	-5.69936
38.16	75	88.6526	88.6526	-13.6526
38.18	82	88.6059	88.6059	-6.60591
38.2	78	88.5592	88.5592	-10.5592
38.22	99	88.5126	88.5126	10.4874
38.24	83	88.466	88.466	-5.46602
38.26	107	88.4195	88.4195	18.5805
38.28	92	88.3729	88.3729	3.62706
38.3	80	88.3265	88.3265	-8.32646
38.32	83	88.28	88.28	-5.28001
38.34	85	88.2336	88.2336	-3.23361
38.36	94	88.1872	88.1872	5.81276
38.38	82	88.1409	88.1409	-6.1409
38.4	97	88.0946	88.0946	8.9054
38.42	79	88.0483	88.0483	-9.04833
38.44	92	88.0021	88.0021	3.99789
38.46	91	87.9559	87.9559	3.04409
38.48	96	87.9098	87.9098	8.09025
38.5	98	87.8636	87.8636	10.1364
38.52	89	87.8175	87.8175	1.18246
38.54	85	87.7715	87.7715	-2.77149
38.56	98	87.7255	87.7255	10.2745
38.58	88	87.6795	87.6795	0.320521
38.6	87	87.6335	87.6335	-0.633527
38.62	88	87.5876	87.5876	0.412392
38.64	83	87.5417	87.5417	-4.54172
38.66	79	87.4959	87.4959	-8.49587
38.68	103	87.4501	87.4501	15.55
38.7	86	87.4043	87.4043	-1.40426
38.72	81	87.3585	87.3585	-6.35851
38.74	92	87.3128	87.3128	4.68721
38.76	78	87.2671	87.2671	-9.2671
38.78	91	87.2214	87.2214	3.77856
38.8	87	87.1758	87.1758	-0.175814
38.82	89	87.1302	87.1302	1.86978
38.84	82	87.0847	87.0847	-5.08466
38.86	79	87.0391	87.0391	-8.03912
38.88	78	86.9936	86.9936	-8.99362
38.9	89	86.9481	86.9481	2.05185
38.92	72	86.9027	86.9027	-14.9027
38.94	100	86.8573	86.8573	13.1427
38.96	75	86.8119	86.8119	-11.8119
38.98	97	86.7666	86.7666	10.2334
39	84	86.7212	86.7212	-2.72125
39.02	87	86.676	86.676	0.324038
39.04	89	86.6307	86.6307	2.3693
39.06	96	86.5855	86.5855	9.41453
39.08	91	86.5403	86.5403	4.45974
39.1	88	86.4951	86.4951	1.50491
39.12	98	86.4499	86.4499	11.5501
39.14	96	86.4048	86.4048	9.59518
39.16	89	86.3597	86.3597	2.64027
39.18	89	86.3147	86.3147	2.68533
39.2	97	86.2696	86.2696	10.7304
39.22	79	86.2246	86.2246	-7.22463
39.24	90	86.1796	86.1796	3.82036
39.26	112	86.1347	86.1347	25.8653
39.28	100	86.0898	86.0898	13.9102
39.3	84	86.0449	86.0449	-2.04486
39.32	76	86	86	-9.99999
39.34	96	85.9551	85.9551	10.0449
39.36	99	85.9103	85.9103	13.0897
39.38	92	85.8655	85.8655	6.13448
39.4	86	85.8208	85.8208	0.179251
39.42	92	85.776	85.776	6.224
39.44	92	85.7313	85.7313	6.26872
39.46	81	85.6866	85.6866	-4.68659
39.48	84	85.6419	85.6419	-1.64191
39.5	82	85.5973	85.5973	-3.59727
39.52	110	85.5526	85.5526	24.4474
39.54	91	85.508	85.508	5.49195
39.56	94	85.4635	85.4635	8.53653
39.58	88	85.4189	85.4189	2.58108
39.6	81	85.3744	85.3744	-4.37439
39.62	95	85.3299	85.3299	9.67011
39.64	73	85.2854	85.2854	-12.2854
39.66	91	85.2409	85.2409	5.75906
39.68	76	85.1965	85.1965	-9.19651
39.7	76	85.1521	85.1521	-9.15209
39.72	71	85.1077	85.1077	-14.1077
39.74	100	85.0633	85.0633	14.9367
39.76	86	85.019	85.019	0.981019
39.78	89	84.9746	84.9746	4.02535
39.8	72	84.9304	84.9304	-12.9304
39.82	85	84.8861	84.8861	0.113937
39.84	98	84.8418	84.8418	13.1582
39.86	72	84.7976	84.7976	-12.7976
39.88	79	84.7533	84.7533	-5.75333
39.9	85	84.7091	84.7091	0.29087
39.92	78	84.665	84.665	-6.66495
39.94	77	84.6208	84.6208	-7.62078
39.96	86	84.5766	84.5766	1.42336
39.98	88	84.5325	84.5325	3.46748
40	75	84.4884	84.4884	-9.48841
40.02	63	84.4443	84.4443	-21.4443
40.04	67	84.4003	84.4003	-17.4003
40.06	78	84.3562	84.3562	-6.35621
40.08	74	84.3122	84.3122	-10.3122
40.1	92	84.2682	84.2682	7.73183
40.12	91	84.2242	84.2242	6.77582
40.14	88	84.1802	84.1802	3.8198
40.16	97	84.1362	84.1362	12.8638
40.18	78	84.0923	84.0923	-6.0923
40.2	77	84.0484	84.0484	-7.04838
40.22	72	84.0045	84.0045	-12.0045
40.24	79	83.9606	83.9606	-4.96058
40.26	86	83.9167	83.9167	2.08329
40.28	82	83.8728	83.8728	-1.87285
40.3	84	83.829	83.829	0.170991
40.32	92	83.7852	83.7852	8.21482
40.34	79	83.7414	83.7414	-4.74137
40.36	80	83.6976	83.6976	-3.69758
40.38	76	83.6538	83.6538	-7.6538
40.4	86	83.61	83.61	2.38997
40.42	81	83.5663	83.5663	-2.56629
40.44	101	83.5225	83.5225	17.4775
40.46	83	83.4788	83.4788	-0.478831
40.48	80	83.4351	83.4351	-3.43512
40.5	84	83.3914	83.3914	0.608568
40.52	79	83.3478	83.3478	-4.34775
40.54	70	83.3041	83.3041	-13.3041
40.56	83	83.2604	83.2604	-0.260438
40.58	95	83.2168	83.2168	11.7832
40.6	91	83.1732	83.1732	7.82683
40.62	85	83.1296	83.1296	1.87044
40.64	78	83.086	83.086	-5.08596
40.66	91	83.0424	83.0424	7.95763
40.68	94	82.9988	82.9988	11.0012
40.7	80	82.9552	82.9552	-2.95523
40.72	70	82.9117	82.9117	-12.9117
40.74	76	82.8681	82.8681	-6.86814
40.76	89	82.8246	82.8246	6.17539
40.78	80	82.7811	82.7811	-2.78109
40.8	86	82.7376	82.7376	3.26241
40.82	74	82.6941	82.6941	-8.69409
40.84	74	82.6506	82.6506	-8.6506
40.86	83	82.6071	82.6071	0.392872
40.88	85	82.5637	82.5637	2.43634
40.9	89	82.5202	82.5202	6.47979
40.92	85	82.4768	82.4768	2.52324
40.94	89	82.4333	82.4333	6.56668
40.96	92	82.3899	82.3899	9.61011
40.98	82	82.3465	82.3465	-0.346475
41	80	82.3031	82.3031	-2.30307
41.02	83	82.2597	82.2597	0.740337
41.04	80	82.2163	82.2163	-2.21627
41.06	76	82.1729	82.1729	-6.17288
41.08	87	82.1295	82.1295	4.87049
41.1	86	82.0861	82.0861	3.91386
41.12	67	82.0428	82.0428	-15.0428
41.14	90	81.9994	81.9994	8.00058
41.16	73	81.9561	81.9561	-8.95607
41.18	80	81.9127	81.9127	-1.91273
41.2	97	81.8694	81.8694	15.1306
41.22	70	81.8261	81.8261	-11.8261
41.24	76	81.7827	81.7827	-5.78275
41.26	76	81.7394	81.7394	-5.73944
41.28	80	81.6961	81.6961	-1.69613
41.3	78	81.6528	81.6528	-3.65282
41.32	80	81.6095	81.6095	-1.60953
41.34	88	81.5662	81.5662	6.43377
41.36	86	81.5229	81.5229	4.47706
41.38	56	81.4797	81.4797	-25.4797
41.4	82	81.4364	81.4364	0.563617
41.42	85	81.3931	81.3931	3.60689
41.44	76	81.3498	81.3498	-5.34984
41.46	96	81.3066	81.3066	14.6934
41.48	73	81.2633	81.2633	-8.26331
41.5	92	81.2201	81.2201	10.7799
41.52	82	81.1768	81.1768	0.823203
41.54	106	81.1335	81.1335	24.8665
41.56	74	81.0903	81.0903	-7.0903
41.58	82	81.047	81.047	0.952951
41.6	78	81.0038	81.0038	-3.0038
41.62	79	80.9606	80.9606	-1.96056
41.64	74	80.9173	80.9173	-6.91732
41.66	80	80.8741	80.8741	-0.874086
41.68	80	80.8308	80.8308	-0.83085
41.7	96	80.7876	80.7876	15.2124
41.72	73	80.7444	80.7444	-7.74438
41.74	94	80.7011	80.7011	13.2988
41.76	66	80.6579	80.6579	-14.6579
41.78	79	80.6147	80.6147	-1.61469
41.8	101	80.5715	80.5715	20.4285
41.82	99	80.5282	80.5282	18.4718
41.84	93	80.485	80.485	12.515
41.86	79	80.4418	80.4418	-1.44177
41.88	81	80.3985	80.3985	0.601462
41.9	81	80.3553	80.3553	0.644694
41.92	79	80.3121	80.3121	-1.31207
41.94	73	80.2688	80.2688	-7.26884
41.96	73	80.2256	80.2256	-7.22561
41.98	87	80.1824	80.1824	6.81763
42	92	80.1391	80.1391	11.8609
42.02	75	80.0959	80.0959	-5.09589
42.04	90	80.0526	80.0526	9.94735
42.06	94	80.0094	80.0094	13.9906
42.08	81	79.9662	79.9662	1.03384
42.1	81	79.9229	79.9229	1.07709
42.12	80	79.8797	79.8797	0.120336
42.14	69	79.8364	79.8364	-10.8364
42.16	73	79.7931	79.7931	-6.79315
42.18	76	79.7499	79.7499	-3.74989
42.2	79	79.7066	79.7066	-0.706624
42.22	88	79.6633	79.6633	8.33665
42.24	83	79.6201	79.6201	3.37992
42.26	79	79.5768	79.5768	-0.576803
42.28	72	79.5335	79.5335	-7.53352
42.3	95	79.4902	79.4902	15.5098
42.32	86	79.4469	79.4469	6.55306
42.34	80	79.4036	79.4036	0.596356
42.36	98	79.3603	79.3603	18.6397
42.38	87	79.317	79.317	7.68297
42.4	86	79.2737	79.2737	6.72628
42.42	84	79.2304	79.2304	4.7696
42.44	61	79.1871	79.1871	-18.1871
42.46	83	79.1437	79.1437	3.85626
42.48	82	79.1004	79.1004	2.8996
42.5	83	79.0571	79.0571	3.94295
42.52	72	79.0137	79.0137	-7.0137
42.54	70	78.9703	78.9703	-8.97034
42.56	75	78.927	78.927	-3.92697
42.58	91	78.8836	78.8836	12.1164
42.6	63	78.8402	78.8402	-15.8402
42.62	84	78.7968	78.7968	5.20318
42.64	82	78.7534	78.7534	3.24658
42.66	81	78.71	78.71	2.28999
42.68	86	78.6666	78.6666	7.33341
42.7	92	78.6232	78.6232	13.3768
42.72	86	78.5797	78.5797	7.42027
42.74	86	78.5363	78.5363	7.46372
42.76	82	78.4928	78.4928	3.50717
42.78	84	78.4494	78.4494	5.55064
42.8	100	78.4059	78.4059	21.5941
42.82	83	78.3624	78.3624	4.6376
42.84	92	78.3189	78.3189	13.6811
42.86	85	78.2754	78.2754	6.7246
42.88	67	78.2319	78.2319	-11.2319
42.9	81	78.1884	78.1884	2.81164
42.92	80	78.1448	78.1448	1.85518
42.94	85	78.1013	78.1013	6.89873
42.96	74	78.0577	78.0577	-4.05771
42.98	83	78.0141	78.0141	4.98587
43	85	77.9706	77.9706	7.02945
43.02	76	77.927	77.927	-1.92695
43.04	77	77.8833	77.8833	-0.883339
43.06	82	77.8397	77.8397	4.16029
43.08	72	77.7961	77.7961	-5.79608
43.1	80	77.7524	77.7524	2.24757
43.12	90	77.7088	77.7088	12.2912
43.14	81	77.6651	77.6651	3.33491
43.16	62	77.6214	77.6214	-15.6214
43.18	77	77.5777	77.5777	-0.577696
43.2	75	77.534	77.534	-2.53398
43.22	66	77.4903	77.4903	-11.4902
43.24	81	77.4465	77.4465	3.5535
43.26	69	77.4027	77.4027	-8.40274
43.28	71	77.359	77.359	-6.35896
43.3	73	77.3152	77.3152	-4.31517
43.32	66	77.2714	77.2714	-11.2714
43.34	68	77.2275	77.2275	-9.22753
43.36	72	77.1837	77.1837	-5.1837
43.38	68	77.1398	77.1398	-9.13984
43.4	85	77.096	77.096	7.90403
43.42	83	77.0521	77.0521	5.94792
43.44	67	77.0082	77.0082	-10.0082
43.46	92	76.9643	76.9643	15.0357
43.48	83	76.9203	76.9203	6.07968
43.5	87	76.8764	76.8764	10.1236
43.52	85	76.8324	76.8324	8.16761
43.54	78	76.7884	76.7884	1.2116
43.56	81	76.7444	76.7444	4.25561
43.58	87	76.7004	76.7004	10.2996
43.6	91	76.6563	76.6563	14.3437
43.62	75	76.6123	76.6123	-1.61225
43.64	104	76.5682	76.5682	27.4318
43.66	83	76.5241	76.5241	6.47593
43.68	68	76.48	76.48	-8.47995
43.7	83	76.4358	76.4358	6.56419
43.72	70	76.3916	76.3916	-6.39165
43.74	73	76.3475	76.3475	-3.34747
43.76	79	76.3033	76.3033	2.69673
43.78	84	76.2591	76.2591	7.74095
43.8	84	76.2148	76.2148	7.78519
43.82	67	76.1706	76.1706	-9.17055
43.84	62	76.1263	76.1263	-14.1263
43.86	74	76.082	76.082	-2.08196
43.88	79	76.0376	76.0376	2.96236
43.9	93	75.9933	75.9933	17.0067
43.92	74	75.9489	75.9489	-1.94892
43.94	75	75.9045	75.9045	-0.904534
43.96	68	75.8601	75.8601	-7.86012
43.98	68	75.8157	75.8157	-7.81569
44	82	75.7712	75.7712	6.22877
44.02	72	75.7267	75.7267	-3.72675
44.04	73	75.6822	75.6822	-2.68225
44.06	87	75.6377	75.6377	11.3623
44.08	74	75.5932	75.5932	-1.59318
44.1	79	75.5486	75.5486	3.45139
44.12	97	75.504	75.504	21.496
44.14	88	75.4594	75.4594	12.5406
44.16	70	75.4147	75.4147	-5.41475
44.18	80	75.3701	75.3701	4.62992
44.2	96	75.3254	75.3254	20.6746
44.22	93	75.2807	75.2807	17.7193
44.24	76	75.2359	75.2359	0.764072
44.26	73	75.1912	75.1912	-2.19116
44.28	69	75.1464	75.1464	-6.14637
44.3	84	75.1016	75.1016	8.89845
44.32	78	75.0567	75.0567	2.9433
44.34	108	75.0118	75.0118	32.9882
44.36	62	74.9669	74.9669	-12.9669
44.38	79	74.922	74.922	4.07799
44.4	78	74.8771	74.8771	3.12294
44.42	81	74.8321	74.8321	6.16791
44.44	78	74.7871	74.7871	3.21292
44.46	61	74.7421	74.7421	-13.7421
44.48	72	74.697	74.697	-2.69699
44.5	83	74.6519	74.6519	8.3481
44.52	82	74.6068	74.6068	7.39321
44.54	80	74.5617	74.5617	5.43835
44.56	91	74.5165	74.5165	16.4835
44.58	75	74.4713	74.4713	0.528723
44.6	69	74.4261	74.4261	-5.42605
44.62	74	74.3808	74.3808	-0.380791
44.64	79	74.3355	74.3355	4.6645
44.66	75	74.2902	74.2902	0.709812
44.68	78	74.2448	74.2448	3.75516
44.7	75	74.1995	74.1995	0.800533
44.72	61	74.1541	74.1541	-13.1541
44.74	81	74.1086	74.1086	6.89137
44.76	67	74.0632	74.0632	-7.06316
44.78	71	74.0177	74.0177	-3.01766
44.8	73	73.9721	73.9721	-0.972136
44.82	80	73.9266	73.9266	6.07342
44.84	71	73.881	73.881	-2.88099
44.86	76	73.8354	73.8354	2.16463
44.88	76	73.7897	73.7897	2.21029
44.9	75	73.744	73.744	1.25597
44.92	70	73.6983	73.6983	-3.69831
44.94	90	73.6526	73.6526	16.3474
44.96	77	73.6068	73.6068	3.39322
44.98	80	73.561	73.561	6.43904
45	66	73.5151	73.5151	-7.51512
45.02	63	73.4692	73.4692	-10.4692
45.04	69	73.4233	73.4233	-4.42332
45.06	61	73.3774	73.3774	-12.3774
45.08	90	73.3314	73.3314	16.6686
45.1	64	73.2854	73.2854	-9.28538
45.12	73	73.2393	73.2393	-0.239327
45.14	72	73.1932	73.1932	-1.19324
45.16	69	73.1471	73.1471	-4.14712
45.18	67	73.101	73.101	-6.10097
45.2	77	73.0548	73.0548	3.94522
45.22	79	73.0086	73.0086	5.99144
45.24	70	72.9623	72.9623	-2.9623
45.26	71	72.916	72.916	-1.916
45.28	68	72.8697	72.8697	-4.86967
45.3	78	72.8233	72.8233	5.17669
45.32	81	72.7769	72.7769	8.2231
45.34	79	72.7305	72.7305	6.26954
45.36	83	72.684	72.684	10.316
45.38	84	72.6375	72.6375	11.3625
45.4	79	72.5909	72.5909	6.40907
45.42	73	72.5443	72.5443	0.455663
45.44	63	72.4977	72.4977	-9.49771
45.46	64	72.451	72.451	-8.45105
45.48	66	72.4043	72.4043	-6.40435
45.5	77	72.3576	72.3576	4.64239
45.52	82	72.3108	72.3108	9.68917
45.54	78	72.264	72.264	5.73598
45.56	79	72.2172	72.2172	6.78284
45.58	77	72.1703	72.1703	4.82973
45.6	80	72.1233	72.1233	7.87667
45.62	59	72.0764	72.0764	-13.0764
45.64	74	72.0293	72.0293	1.97065
45.66	88	71.9823	71.9823	16.0177
45.68	74	71.9352	71.9352	2.06479
45.7	71	71.8881	71.8881	-0.888076
45.72	78	71.8409	71.8409	6.1591
45.74	87	71.7937	71.7937	15.2063
45.76	80	71.7464	71.7464	8.25356
45.78	81	71.6991	71.6991	9.30086
45.8	84	71.6518	71.6518	12.3482
45.82	69	71.6044	71.6044	-2.60443
45.84	66	71.557	71.557	-5.55701
45.86	69	71.5096	71.5096	-2.50955
45.88	69	71.462	71.462	-2.46204
45.9	64	71.4145	71.4145	-7.4145
45.92	62	71.3669	71.3669	-9.36691
45.94	85	71.3193	71.3193	13.6807
45.96	57	71.2716	71.2716	-14.2716
45.98	80	71.2239	71.2239	8.77612
46	69	71.1761	71.1761	-2.17612
46.02	69	71.1283	71.1283	-2.12832
46.04	75	71.0805	71.0805	3.91953
46.06	73	71.0326	71.0326	1.96742
46.08	69	70.9846	70.9846	-1.98464
46.1	64	70.9367	70.9367	-6.93666
46.12	75	70.8886	70.8886	4.11136
46.14	67	70.8406	70.8406	-3.84057
46.16	86	70.7925	70.7925	15.2075
46.18	70	70.7443	70.7443	-0.744293
46.2	55	70.6961	70.6961	-15.6961
46.22	63	70.6478	70.6478	-7.64783
46.24	64	70.5995	70.5995	-6.59954
46.26	65	70.5512	70.5512	-5.55119
46.28	90	70.5028	70.5028	19.4972
46.3	66	70.4544	70.4544	-4.45437
46.32	81	70.4059	70.4059	10.5941
46.34	50	70.3574	70.3574	-20.3574
46.36	66	70.3088	70.3088	-4.30878
46.38	60	70.2601	70.2601	-10.2601
46.4	71	70.2115	70.2115	0.788517
46.42	56	70.1628	70.1628	-14.1628
46.44	74	70.114	70.114	3.886
46.46	61	70.0652	70.0652	-9.06518
46.48	79	70.0163	70.0163	8.98368
46.5	74	69.9674	69.9674	4.0326
46.52	55	69.9184	69.9184	-14.9184
46.54	54	69.8694	69.8694	-15.8694
46.56	69	69.8204	69.8204	-0.820371
46.58	77	69.7713	69.7713	7.22874
46.6	71	69.7221	69.7221	1.2779
46.62	67	69.6729	69.6729	-2.67289
46.64	61	69.6236	69.6236	-8.62364
46.66	61	69.5743	69.5743	-8.57433
46.68	77	69.525	69.525	7.47503
46.7	63	69.4756	69.4756	-6.47556
46.72	63	69.4261	69.4261	-6.4261
46.74	68	69.3766	69.3766	-1.37658
46.76	83	69.327	69.327	13.673
46.78	75	69.2774	69.2774	5.72259
46.8	90	69.2277	69.2277	20.7723
46.82	61	69.178	69.178	-8.17802
46.84	74	69.1282	69.1282	4.87175
46.86	66	69.0784	69.0784	-3.07843
46.88	65	69.0285	69.0285	-4.02855
46.9	78	68.9786	68.9786	9.02138
46.92	74	68.9286	68.9286	5.07136
46.94	63	68.8786	68.8786	-5.87861
46.96	60	68.8285	68.8285	-8.82852
46.98	65	68.7784	68.7784	-3.77838
47	72	68.7282	68.7282	3.27182
47.02	62	68.6779	68.6779	-6.67793
47.04	68	68.6276	68.6276	-0.627632
47.06	75	68.5773	68.5773	6.42273
47.08	73	68.5269	68.5269	4.47314
47.1	64	68.4764	68.4764	-4.47639
47.12	67	68.4259	68.4259	-1.42587
47.14	72	68.3753	68.3753	3.62471
47.16	97	68.3247	68.3247	28.6753
47.18	47	68.274	68.274	-21.274
47.2	68	68.2232	68.2232	-0.223228
47.22	69	68.1724	68.1724	0.827573
47.24	80	68.1216	68.1216	11.8784
47.26	60	68.0707	68.0707	-8.07066
47.28	73	68.0197	68.0197	4.98031
47.3	64	67.9687	67.9687	-3.96866
47.32	63	67.9176	67.9176	-4.91758
47.34	54	67.8664	67.8664	-13.8664
47.36	76	67.8152	67.8152	8.18477
47.38	85	67.764	67.764	17.236
47.4	60	67.7127	67.7127	-7.71266
47.42	69	67.6613	67.6613	1.33871
47.44	57	67.6099	67.6099	-10.6099
47.46	52	67.5584	67.5584	-15.5584
47.48	43	67.5068	67.5068	-24.5068
47.5	69	67.4552	67.4552	1.54479
47.52	71	67.4035	67.4035	3.59646
47.54	65	67.3518	67.3518	-2.35182
47.56	55	67.3	67.3	-12.3
47.58	68	67.2482	67.2482	0.751815
47.6	69	67.1963	67.1963	1.80372
47.62	67	67.1443	67.1443	-0.144312
47.64	74	67.0923	67.0923	6.90771
47.66	61	67.0402	67.0402	-6.0402
47.68	86	66.9881	66.9881	19.0119
47.7	57	66.9358	66.9358	-9.93584
47.72	69	66.8836	66.8836	2.11643
47.74	72	66.8312	66.8312	5.16876
47.76	63	66.7788	66.7788	-3.77884
47.78	59	66.7264	66.7264	-7.72639
47.8	85	66.6739	66.6739	18.3261
47.82	70	66.6213	66.6213	3.37871
47.84	61	66.5686	66.5686	-5.56865
47.86	63	66.5159	66.5159	-3.51594
47.88	70	66.4632	66.4632	3.53683
47.9	60	66.4103	66.4103	-6.41034
47.92	73	66.3574	66.3574	6.64256
47.94	58	66.3045	66.3045	-8.30448
47.96	76	66.2515	66.2515	9.74854
47.98	59	66.1984	66.1984	-7.19837
48	78	66.1452	66.1452	11.8548
48.02	55	66.092	66.092	-11.092
48.04	72	66.0387	66.0387	5.96127
48.06	52	65.9854	65.9854	-13.9854
48.08	67	65.932	65.932	1.06803
48.1	62	65.8785	65.8785	-3.8785
48.12	76	65.825	65.825	10.175
48.14	62	65.7713	65.7713	-3.77135
48.16	69	65.7177	65.7177	3.28232
48.18	56	65.6639	65.6639	-9.66394
48.2	80	65.6101	65.6101	14.3899
48.22	69	65.5563	65.5563	3.44374
48.24	66	65.5023	65.5023	0.497676
48.26	67	65.4483	65.4483	1.55168
48.28	91	65.3942	65.3942	25.6058
48.3	63	65.3401	65.3401	-2.34011
48.32	67	65.2859	65.2859	1.7141
48.34	67	65.2316	65.2316	1.76838
48.36	67	65.1773	65.1773	1.82272
48.38	54	65.1229	65.1229	-11.1229
48.4	56	65.0684	65.0684	-9.06839
48.42	67	65.0138	65.0138	1.98616
48.44	67	64.9592	64.9592	2.04077
48.46	73	64.9045	64.9045	8.09546
48.48	61	64.8498	64.8498	-3.84978
48.5	62	64.795	64.795	-2.79496
48.52	70	64.7401	64.7401	5.25993
48.54	75	64.6851	64.6851	10.3149
48.56	67	64.6301	64.6301	2.36993
48.58	64	64.575	64.575	-0.574963
48.6	49	64.5198	64.5198	-15.5198
48.62	72	64.4645	64.4645	7.53546
48.64	66	64.4092	64.4092	1.59077
48.66	80	64.3538	64.3538	15.6462
48.68	58	64.2984	64.2984	-6.29838
48.7	71	64.2429	64.2429	6.75715
48.72	58	64.1873	64.1873	-6.18725
48.74	57	64.1316	64.1316	-7.13157
48.76	52	64.0758	64.0758	-12.0758
48.78	75	64.02	64.02	10.98
48.8	73	63.9641	63.9641	9.03588
48.82	65	63.9081	63.9081	1.09185
48.84	71	63.8521	63.8521	7.14788
48.86	69	63.796	63.796	5.20399
48.88	61	63.7398	63.7398	-2.73982
48.9	60	63.6836	63.6836	-3.68356
48.92	62	63.6272	63.6272	-1.62723
48.94	66	63.5708	63.5708	2.42917
48.96	68	63.5144	63.5144	4.48565
48.98	71	63.4578	63.4578	7.54221
49	75	63.4012	63.4012	11.5988
49.02	61	63.3445	63.3445	-2.34446
49.04	67	63.2877	63.2877	3.71232
49.06	67	63.2308	63.2308	3.76917
49.08	62	63.1739	63.1739	-1.1739
49.1	61	63.1169	63.1169	-2.1169
49.12	58	63.0598	63.0598	-5.05982
49.14	62	63.0027	63.0027	-1.00266
49.16	59	62.9454	62.9454	-3.94543
49.18	63	62.8881	62.8881	0.111885
49.2	64	62.8307	62.8307	1.16927
49.22	73	62.7733	62.7733	10.2267
49.24	63	62.7157	62.7157	0.284276
49.26	55	62.6581	62.6581	-7.65811
49.28	61	62.6004	62.6004	-1.60041
49.3	70	62.5426	62.5426	7.45736
49.32	58	62.4848	62.4848	-4.48479
49.34	56	62.4269	62.4269	-6.42686
49.36	45	62.3689	62.3689	-17.3688
49.38	62	62.3108	62.3108	-0.310762
49.4	62	62.2526	62.2526	-0.252596
49.42	74	62.1944	62.1944	11.8056
49.44	73	62.136	62.136	10.864
49.46	60	62.0776	62.0776	-2.07762
49.48	55	62.0191	62.0191	-7.01914
49.5	58	61.9606	61.9606	-3.96058
49.52	61	61.9019	61.9019	-0.901936
49.54	62	61.8432	61.8432	0.156787
49.56	62	61.7844	61.7844	0.215591
49.58	83	61.7255	61.7255	21.2745
49.6	61	61.6666	61.6666	-0.66656
49.62	57	61.6075	61.6075	-4.60751
49.64	56	61.5484	61.5484	-5.54839
49.66	61	61.4892	61.4892	-0.489176
49.68	61	61.4299	61.4299	-0.429885
49.7	63	61.3705	61.3705	1.62949
49.72	62	61.3111	61.3111	0.688943
49.74	55	61.2515	61.2515	-6.25152
49.76	64	61.1919	61.1919	2.8081
49.78	58	61.1322	61.1322	-3.1322
49.8	71	61.0724	61.0724	9.92759
49.82	68	61.0125	61.0125	6.98746
49.84	70	60.9526	60.9526	9.04741
49.86	71	60.8925	60.8925	10.1075
49.88	63	60.8324	60.8324	2.16757
49.9	51	60.7722	60.7722	-9.77223
49.92	60	60.7119	60.7119	-0.711941
49.94	62	60.6516	60.6516	1.34843
49.96	47	60.5911	60.5911	-13.5911
[truncated: 2 more rows]

[truncated: 47 more sheets: XRD analysis (t=6), XRD analysis (t=9), FTIR (t=0), FTIR (t=3), FTIR (t=6), FTIR (t=9), XPS analysis (t=0) O1s (narrow), XPS (t=0) N1s (narrow), XPS(t=0) C1s(narrow), t=0 (peak table) (narrow), XPS(t=0) broad (survey B), XPS (t=0) broad (peak table B), XPS(t=0) broad (survey A), XPS (t=0) broad (peak table A), XPS survey t=0, XPS (peak table) t=0, XPS(narrow) O1s (t=3), XPS(narrow) N1s (t=3), XPS(narrow) C1s (t=3), XPS(narrow) peak table (t=3) …]
